# Supplementary material for: TOFIMS mass spectrometry-based immunopeptidomics refines tumor antigen identification
Source: Nat Commun. 2023 Nov 17;14:7472. doi: 10.1038/s41467-023-42692-7 (PMC10656517; doi:10.1038/s41467-023-42692-7)
Supplement: Supplementary file 4 — Supplementary Data 1 [file 41467_2023_42692_MOESM4_ESM.xlsx]

## Sheet: LC methods tested
Method development - LC methods tested
gradient type	gradient length	length in minutes	% Solvent B steps	Solvent A	Solvent B
A	1	35	0-15 min 0-32% Solvent B 15-22.5 min 32-40% Solvent B 22.5-25 min 40-60% Solvent B 25-30 min 60-95% Solvent B 30-35 min 95% Solvent B	0.01% formic acid in H2O	0.01% formic acid in AcN
A	2	60	0-30 min 0-32% Solvent B 30-45 min 32-40% Solvent B 45-50 min 40-60% Solvent B 50-55 min 60-95% Solvent B 55-60 min 95% Solvent B
A	3	85	0-45 min 0-32% Solvent B 55-67.5 min 32-40% Solvent B 67.5-75 min 40-60% Solvent B 75-80 min 60-95% Solvent B 80-85 min 95% Solvent B
A	4	110	0-60 min 0-32% Solvent B 60-93 min 32-40% Solvent B 93-100 min 40-60% Solvent B 100-105 min 60-95% Solvent B 105-110 min 95% Solvent B
B	1	45	0-30 min 0-32% Solvent B 30-35 min 32-60% Solvent B 35-40 min 60-95% Solvent B 40-45 min 95% Solvent B
B	2	75	0-60 min 0-32% Solvent B 60-65 min 32-60% Solvent B 65-70 min 60-95% Solvent B 70-75 min 95% Solvent B
B	3	105	0-90 min 0-32% Solvent B 90-95 min 32-60% Solvent B 95-100 min 60-95% Solvent B 100-105 min 95% Solvent B
B	4	135	0-120 min 0-32% Solvent B 120-125 min 32-60% Solvent B 125-130 min 60-95% Solvent B 130-135 min 95% Solvent B
Abbreviations
LC	liquid chromatography
min	minutes
AcN	acetonitril
H2O	water
Chosen method is highlighted in green.

## Sheet: MS methods tested
Method development - MS methods tested
Parameter	Mass (m/z)	1/k0 (V*s/cm2)	Ramp Time (ms)	Spectra Rate (Hz)	Transfer Time (µs)	Pre Pulse Storage (µs)	Polygon	# PASEF MS/MS scans	Total Cycle Time (s)	Target Intensity	Intensity Threshold	Isolation Width Mass (m/z)
ramp time	100-1700	0.6-1.6	100	9.52	80	8	V1	6	0.73	40000	1000	700	800
	100-1700	0.6-1.6	150	6.45	80	8	V1	6	1.08	40000	1000	700	800
	100-1700	0.6-1.6	200	4.88	80	8	V1	6	1.43	40000	1000	700	800
transfer time; pre pulse storage	100-1700	0.6-1.6	200	4.88	80	8	V1	6	1.43	40000	1000	700	800
	100-1700	0.6-1.6	200	4.88	80	6	V1	6	1.43	40000	1000	700	800
	100-1700	0.6-1.6	200	4.88	60	6	V1	6	1.43	40000	1000	700	800
	100-1700	0.6-1.6	200	4.88	60	8	V1	6	1.43	40000	1000	700	800
	100-1700	0.6-1.6	200	4.88	100	8	V1	6	1.43	40000	1000	700	800
	100-1700	0.6-1.6	200	4.88	100	10	V1	6	1.43	40000	1000	700	800
	100-1700	0.6-1.6	200	4.88	150	8	V1	6	1.43	40000	1000	700	800
	100-1700	0.6-1.6	200	4.88	150	10	V1	6	1.43	40000	1000	700	800
target intensity	100-1700	0.6-1.6	200	4.88	60	6	V1	6	1.43	40000	1000	700	800
	100-1700	0.6-1.6	200	4.88	60	6	V1	6	1.43	50000	1000	700	800
	100-1700	0.6-1.6	200	4.88	60	6	V1	6	1.43	20000	1000	700	800
1/k0 range	100-1700	0.2-1.6	200	4.88	60	6	V1	6	1.43	40000	1000	700	800
	100-1700	0.6-1.6	200	4.88	60	6	V1	6	1.43	40000	1000	700	700
intensity threshold	100-1700	0.6-1.6	200	4.88	60	6	V1	6	1.43	20000	1000	700	700
	100-1700	0.6-1.6	200	4.88	60	6	V1	6	1.43	20000	2500	700	700
isolation width	100-1700	0.6-1.6	200	4.88	60	6	V1	6	1.43	20000	1000	700	800
	100-1700	0.6-1.6	200	4.88	60	6	V1	6	1.43	20000	1000	700	700
m/z range	100-1700	0.6-1.6	200	4.88	60	6	V1	6	1.43	20000	1000	700	700
	100-2000	0.6-1.6	200	4.88	60	6	V2	6	1.43	20000	1000	700	700
polygon	100-2000	0.6-1.6	200	4.88	60	6	V2	6	1.43	20000	1000	700	700
	100-2000	0.6-1.6	200	4.88	60	6	V3	6	1.43	20000	1000	700	700
	100-2000	0.6-1.6	200	4.88	60	6	V4	6	1.43	20000	1000	700	700
PASEF	100-2000	0.6-1.6	200	4.88	60	6	V4	6	1.43	20000	1000	700	700
	100-2000	0.6-1.6	200	4.88	60	6	V4	8	2.27	20000	1000	700	700
Abbreviations
MS	mass spectrometry
PASEF	parallel accumulation serial fragmentation
m/z	mass to charge ratio
Varied parameters are highlighted in green.
Polygon variants, see examples below:
V1	includes ions with a charge ≥2+ and a m/z of 0-1700 m/z
V2	includes ions with a charge ≥2+ and a m/z of 0-2000 m/z
V3	includes ions with a charge of ≥2+ and a m/z of 0-200 m/z and ions with a charge 1+ with a m/z ≥800
V4	includes ions with a charge of ≥2+ and a m/z of 0-200 m/z and ions with a charge 1+ with a m/z ≥600
V1
V2
V3
V4
