# Supplementary material for: TOFIMS mass spectrometry-based immunopeptidomics refines tumor antigen identification
Source: Nat Commun. 2023 Nov 17;14:7472. doi: 10.1038/s41467-023-42692-7 (PMC10656517; doi:10.1038/s41467-023-42692-7)
Supplement: Supplementary file 5 — Supplementary Data 2 [file 41467_2023_42692_MOESM5_ESM.xlsx]

## Sheet: Sample Information
Sample Information
sample	origin / tumor entity	dignity	HLA class I alloytpye	used for				sex	age [years]	immunopeptidome analysis for HLA class	sample mass [mg] or number of cells
				timsTOF method development	timsTOF orbitrap comparison	CLL cohort	timsTOF benign
CLL_01	CLL	malignant	A*01; A*02; B*08; B*27; C*07; C*02		x	x		female	51-60	I/II	3500000000
CLL_02	CLL	malignant	A*02; B*15; B*56; C*03; C*01		x	x		male	71-80	I/II	1200000000
HNSCC	HNSCC	malignant	A*24; A*68; B*35; B*44; C*04; C*07		x			male	61-70	I/II	220
JY	cell line	malignant	A*02; B*07; C*07	x				male	n.a.	I/II	n.a.
RCC	RCC	malignant	A*11; A*24; B*07; B*51		x			female	41-50	I/II	1025
UDN01	adrenal gland	benign	A*01; A*11; B*15; B*35; C*03; C*04				x	male	71-80	I/II	322
UDN01	aorta	benign	A*01; A*11; B*15; B*35; C*03; C*04				x	male	71-80	I/II	270
UDN01	cerebellum	benign	A*01; A*11; B*15; B*35; C*03; C*04				x	male	71-80	I/II	775
UDN01	esophagus	benign	A*01; A*11; B*15; B*35; C*03; C*04				x	male	71-80	I/II	651
UDN01	heart	benign	A*01; A*11; B*15; B*35; C*03; C*04				x	male	71-80	I/II	112
UDN01	small intestine	benign	A*01; A*11; B*15; B*35; C*03; C*04				x	male	71-80	I/II	1000
UDN01	kidney	benign	A*01; A*11; B*15; B*35; C*03; C*04				x	male	71-80	I/II	303
UDN01	liver	benign	A*01; A*11; B*15; B*35; C*03; C*04				x	male	71-80	I/II	240
UDN01	lung	benign	A*01; A*11; B*15; B*35; C*03; C*04				x	male	71-80	I/II	480
UDN01	muscle	benign	A*01; A*11; B*15; B*35; C*03; C*04				x	male	71-80	I/II	396
UDN01	pancreas	benign	A*01; A*11; B*15; B*35; C*03; C*04				x	male	71-80	I/II	778
UDN01	thyroid	benign	A*01; A*11; B*15; B*35; C*03; C*04				x	male	71-80	I/II	1000
UDN01	skin	benign	A*01; A*11; B*15; B*35; C*03; C*04				x	male	71-80	I/II	1030
UDN01	spleen	benign	A*01; A*11; B*15; B*35; C*03; C*04				x	male	71-80	I/II	1000
UDN01	stomach	benign	A*01; A*11; B*15; B*35; C*03; C*04				x	male	71-80	I/II	900
UDN01	testis	benign	A*01; A*11; B*15; B*35; C*03; C*04				x	male	71-80	I/II	1000
UDN01	trachea	benign	A*01; A*11; B*15; B*35; C*03; C*04				x	male	71-80	I/II	1000
UDN02	adrenal gland	benign	A*02; A*23; B*27; B*50; C*02; C*06				x	female	41-50	I/II	820
UDN02	brain	benign	A*02; A*23; B*27; B*50; C*02; C*06				x	female	41-50	I/II	200
UDN02	cerebellum	benign	A*02; A*23; B*27; B*50; C*02; C*06				x	female	41-50	I/II	700
UDN02	heart	benign	A*02; A*23; B*27; B*50; C*02; C*06				x	female	41-50	I/II	900
UDN02	kidney	benign	A*02; A*23; B*27; B*50; C*02; C*06				x	female	41-50	I/II	93
UDN02	liver	benign	A*02; A*23; B*27; B*50; C*02; C*06				x	female	41-50	I/II	500
UDN02	lung	benign	A*02; A*23; B*27; B*50; C*02; C*06				x	female	41-50	I/II	900
UDN02	ovary	benign	A*02; A*23; B*27; B*50; C*02; C*06				x	female	41-50	I/II	600
UDN02	pancreas	benign	A*02; A*23; B*27; B*50; C*02; C*06				x	female	41-50	I/II	180
UDN02	skine	benign	A*02; A*23; B*27; B*50; C*02; C*06				x	female	41-50	I/II	130
UDN02	spleen	benign	A*02; A*23; B*27; B*50; C*02; C*06				x	female	41-50	I/II	80
UDN02	uterus	benign	A*02; A*23; B*27; B*50; C*02; C*06				x	female	41-50	I/II	49
UDN03	lung	benign	A*01; A*11; B*07; B*49; C*07; C*07				x	male	81-90	I/II	1020
UDN04	adrenal gland	benign	A*03; A*68; B*07; B*14; C*07; C*08				x	female	51-60	I/II	230
UDN04	aorta	benign	A*03; A*68; B*07; B*14; C*07; C*08				x	female	51-60	I/II	738
UDN04	bladder	benign	A*03; A*68; B*07; B*14; C*07; C*08				x	female	51-60	I/II	135
UDN04	bone marrow	benign	A*03; A*68; B*07; B*14; C*07; C*08				x	female	51-60	I/II	235
UDN04	brain	benign	A*03; A*68; B*07; B*14; C*07; C*08				x	female	51-60	I/II	1000
UDN04	cerebellum	benign	A*03; A*68; B*07; B*14; C*07; C*08				x	female	51-60	I/II	1000
UDN04	colon	benign	A*03; A*68; B*07; B*14; C*07; C*08				x	female	51-60	I/II	1000
UDN04	esophagus	benign	A*03; A*68; B*07; B*14; C*07; C*08				x	female	51-60	I/II	800
UDN04	heart	benign	A*03; A*68; B*07; B*14; C*07; C*08				x	female	51-60	I/II	1000
UDN04	kidney	benign	A*03; A*68; B*07; B*14; C*07; C*08				x	female	51-60	I/II	230
UDN04	lymph node	benign	A*03; A*68; B*07; B*14; C*07; C*08				x	female	51-60	I/II	55
UDN04	mamma	benign	A*03; A*68; B*07; B*14; C*07; C*08				x	female	51-60	I/II	890
UDN04	muscle	benign	A*03; A*68; B*07; B*14; C*07; C*08				x	female	51-60	I/II	1000
UDN04	skin	benign	A*03; A*68; B*07; B*14; C*07; C*08				x	female	51-60	I/II	245
UDN04	small intestine	benign	A*03; A*68; B*07; B*14; C*07; C*08				x	female	51-60	I/II	1000
UDN04	spleen	benign	A*03; A*68; B*07; B*14; C*07; C*08				x	female	51-60	I/II	150
UDN04	stomach	benign	A*03; A*68; B*07; B*14; C*07; C*08				x	female	51-60	I/II	210
UDN04	thyroid	benign	A*03; A*68; B*07; B*14; C*07; C*08				x	female	51-60	I/II	179
UDN04	trachea	benign	A*03; A*68; B*07; B*14; C*07; C*08				x	female	51-60	I/II	58
UDN04	tongue	benign	A*03; A*68; B*07; B*14; C*07; C*08				x	female	51-60	II	250
UDN04	liver	benign	A*03; A*68; B*07; B*14; C*07; C*08				x	female	51-60	II	250
UDN05	skin	benign	A*24; A*30; B*13; B*35; C*04; C*06				x	male	71-80	I/II	100
UDN06	tongue	benign	A*01; A*69; B*37; B*49; C*06; C*07				x	male	61-70	I/II	1050
UDN07	lung	benign	A*02; A*11; B*15; B*35; C*03; C*04		x		x	female	81-90	I/II	410
UDN07	cerebellum	benign	A*02; A*11; B*15; B*35; C*03; C*04				x	female	81-90	I/II	1070
UDN08	bladder	benign	A*02: A*11; B*40; B*58; C*02; C*07				x	male	71-80	I/II	300
UDN08	brain	benign	A*02: A*11; B*40; B*58; C*02; C*07				x	male	71-80	I/II	1030
UDN08	colon	benign	A*02: A*11; B*40; B*58; C*02; C*07				x	male	71-80	I/II	420
UDN08	esophagus	benign	A*02: A*11; B*40; B*58; C*02; C*07				x	male	71-80	I/II	1000
UDN08	thyroid	benign	A*02: A*11; B*40; B*58; C*02; C*07				x	male	71-80	I/II	1000
UDN08	prostate	benign	A*02: A*11; B*40; B*58; C*02; C*07				x	male	71-80	I/II	800
UDN08	skin	benign	A*02: A*11; B*40; B*58; C*02; C*07				x	male	71-80	I/II	300
UDN08	small intestine	benign	A*02: A*11; B*40; B*58; C*02; C*07				x	male	71-80	I/II	900
UDN08	spleen	benign	A*02: A*11; B*40; B*58; C*02; C*07				x	male	71-80	I/II	900
UDN08	testis	benign	A*02: A*11; B*40; B*58; C*02; C*07				x	male	71-80	I/II	1050
UDN08	trachea	benign	A*02: A*11; B*40; B*58; C*02; C*07				x	male	71-80	I/II	1000
UDN09	brain	benign	A*02; A*68; B*14; B*27; C*02; C*08		x		x	male	51-60	I/II	1020
UDN10	spleen	benign	A*01; A*02; B*08; B*44; C*07; C*07		x		x	female	81-90	I/II	1060
UDN10	liver	benign	A*01; A*02; B*08; B*44; C*07; C*07		x		x	female	81-90	I/II	1000
UDN10	bone marrow	benign	A*01; A*02; B*08; B*44; C*07; C*07				x	female	81-90	I/II	1000
UDN11	bladder	benign	A*03; A*24; B*35; B*45; C*04; C*16				x	male	71-80	I/II	1010
UDN12	thymus	benign	A*24; A*25; B*18; B*41; C*12; C*17		x		x	female	0-10	I/II	1005
UDN13	thymus	benign	A*01; A*25; B*13; B*39; C*06; C*12				x	male	0-10	I/II	1040
UDN14	PBMC	benign	A*03; A*29; B*44; B*14; C*08; C*16				x	male	n.a.	I/II	500000000
UDN15	PBMC	benign	A*01; A*02; B*08; B*15; C*07; C*03				x	female	n.a.	I/II	440000000
UDN16	PBMC	benign	A*03; A*32; B*07; B*27; C*07; C*02				x	female	n.a.	I/II	570000000
UDN17	PBMC	benign	A*01; A*03; B*08; B*15; C*07; C*03				x	male	n.a.	I/II	850000000
UDN18	PBMC	benign	A*03; A*24; B*07; B*08; C*07				x	female	n.a.	I/II	30000000
UDN19	PBMC	benign	A*03; A*23; B*07; C*07				x	female	n.a.	I/II	600000000
UDN20	PBMC	benign	A*02; A*31; B*27; B*44; C*02; C*05				x	male	n.a.	I/II	700000000
UDN21	PBMC	benign	A*03; B*08; B*35; C*07; C*04				x	female	n.a.	I/II	300000000
UDN22	PBMC	benign	A*03; B*07; B*40; C*07; C*03				x	female	n.a.	I/II	1200000000
UDN23	PBMC	benign	A*01; A*30; B*07; B*18; C*07; C*05				x	male	n.a.	I/II	600000000
UDN24	PBMC	benign	A*01; A*32; B*08; B*13; C*07; C*06				x	female	n.a.	I/II	620000000
UDN25	PBMC	benign	A*02; A*31; B*39; B*51; C*12; C*14				x	female	n.a.	I/II	1300000000
UDN26	PBMC	benign	A*01; A*24; B*52; B*57; C*12; C*06				x	male	n.a.	I/II	950000000
UDN27	PBMC	benign	A*01; A*03; B*08; B*14; C*07; C*08				x	female	n.a.	I/II	350000000
UDN28	PBMC	benign	A*26; A*68; B*44; B*49; C*07; C*07				x	male	n.a.	I/II	700000000
UDN29	PBMC	benign	A*02; A*11; B*18; B*58; C*07; C*07				x	male	n.a.	I/II	440000000
UDN30	PBMC	benign	A*01; A*23; B*44; B*49; C*04; C*07				x	male	n.a.	I/II	450000000
UDN31	PBMC	benign	A*02; A*24; B*41; B*44; C*17; C*05		x		x	male	n.a.	I/II	460000000
UDN32	PBMC	benign	A*01; A*24; B*08; B*57; C*07				x	male	n.a.	I/II	440000000
UDN33	PBMC	benign	A*02; A*24; B*18; B*49; C*07				x	male	n.a.	I/II	400000000
UDN34	PBMC	benign	A*01; A*02; B*08; B*44; C*03; C*07				x	male	n.a.	I/II	750000000
CLL_03	CLL	malignant	A*11; B*18; B*39; C*05; C*12			x		female	81-90	I/II	8150000000
CLL_04	CLL	malignant				x		male	61-70	I/II	2600000000
CLL_05	CLL	malignant	A*02; A*29; B*44; C*05; C*16			x		male	81-90	I/II	1000000000
CLL_06	CLL	malignant	A*31; B*35; B*40; C*04; C*03			x		male	n.a.	I/II	1800000000
CLL_07	CLL	malignant	A*02; A*24; B*15; B*44; C*03; C*16			x		male	71-80	I/II	3000000000
CLL_08	CLL	malignant	A*24; A*25; B*18; B*49; C*07; C*12			x		male	51-60	I/II	3200000000
CLL_09	CLL	malignant	A*03; A*24; B*35; C*04			x		n.a.	61-70	I/II	2100000000
CLL_10	CLL	malignant	A*02; A*24; B*07; B*44; C*07; C*05			x		male	51-60	I/II	1800000000
CLL_11	CLL	malignant	A*01; A*26; B*08; B*38; C*07; C*12			x		male	71-80	I/II	2000000000
CLL_12	CLL	malignant	A*01; A*02; B*13; B*44; C*06; C*16			x		male	41-50	I/II	2000000000
CLL_13	CLL	malignant	A*11; A*68; B*08; B*35; C*07; C*04			x		n.a.	61-70	I/II	3000000000
CLL_14	CLL	malignant	A*01; A*24; B*15; B*40; C*07; C*02			x		male	71-80	I/II	1900000000
CLL_15	CLL	malignant	A*01; A*02; B*27; B*41; C*02; C*17			x		male	41-50	I/II	2400000000
CLL_16	CLL	malignant	A*02; B*27; C*02; C*12			x		n.a.	61-70	I/II	2000000000
CLL_17	CLL	malignant	A*01; A*11; B*08; B*52; C*07; C*12			x		male	61-70	I/II	2100000000
CLL_18	CLL	malignant	A*03; B*07; C*07			x		male	61-70	I/II	1100000000
CLL_19	CLL	malignant	A*03; A*26; B*07; B*38; C*07; C*12			x		female	71-80	I/II	1450000000
CLL_20	CLL	malignant	A*02; B*15; C*03; C*06			x		male	71-80	I/II	1000000000
CLL_21	CLL	malignant	A*31; A*68; B*40; C*03			x		female	61-70	I/II	6200000000
CLL_22	CLL	malignant	A*02; A*24; B*07; B*13; C*07; C*06			x		male	71-80	I/II	3000000000
Abbreviations
CLL	chronic lymphocytic leukemia
HNSCC	head and neck squamous cell carcinoma
RCC	renal cell carcinoma
n.a.	not available
PBMC	peripheral blood mononuclear cell
HLA	human leukocyte antigen
UDN	uniform donor number
