# Supplementary material for: TOFIMS mass spectrometry-based immunopeptidomics refines tumor antigen identification
Source: Nat Commun. 2023 Nov 17;14:7472. doi: 10.1038/s41467-023-42692-7 (PMC10656517; doi:10.1038/s41467-023-42692-7)
Supplement: Supplementary file 6 — Supplementary Data 3 [file 41467_2023_42692_MOESM6_ESM.xlsx]

## Sheet: samples yields
Sample	Donor	Tissue	HLA class I			HLA class II
			ligands yields	PSM	source proteins	peptides	PSM	source proteins
UDN01_Adrenalgland	UDN01	Adrenalgland	2476	9725	3338	2928	12805	4534
UDN01_Aorta	UDN01	Aorta	2011	7222	2800	7147	28532	11987
UDN01_Cerebellum	UDN01	Cerebellum	3162	11338	3909	1003	3406	1662
UDN01_Esophagus	UDN01	Esophagus	1626	9137	2112	4561	19945	7270
UDN01_Heart	UDN01	Heart	652	2581	862	1858	12335	2893
UDN01_Kidney	UDN01	Kidney	1712	6255	2110	534	5588	817
UDN01_Liver	UDN01	Liver	11011	42565	13128	8800	38844	10956
UDN01_Lung	UDN01	Lung	11464	45090	13885	10362	45017	13290
UDN01_Muscle	UDN01	Muscle	2713	10672	3346	3819	15388	5529
UDN01_Pancreas	UDN01	Pancreas	2198	7403	3364	9594	37625	16409
UDN01_Skin	UDN01	Skin	41	99	54	125	365	177
UDN01_Smallintestine	UDN01	Smallintestine	4309	15755	5315	3247	14561	5392
UDN01_Spleen	UDN01	Spleen	10477	41536	12659	9608	40014	14455
UDN01_Stomach	UDN01	Stomach	2812	10592	3972	7629	37020	12407
UDN01_Testis	UDN01	Testis	5201	16944	6589	6603	28823	9169
UDN01_Thyroid	UDN01	Thyroid	1920	6781	2517	1884	6953	3726
UDN01_Trachea	UDN01	Trachea	218	1998	322	305	3004	819
UDN02_Adrenalgland	UDN02	Adrenalgland	839	3488	1141	1176	4964	1768
UDN02_Brain	UDN02	Brain	2602	10153	3085	892	2980	1589
UDN02_Cerebellum	UDN02	Cerebellum	2310	9163	2823	1344	4179	2763
UDN02_Heart	UDN02	Heart	549	1872	959	3505	12118	6004
UDN02_Kidney	UDN02	Kidney	4506	18939	5285	6259	28415	8353
UDN02_Liver	UDN02	Liver	4022	15158	4988	10231	41016	13504
UDN02_Lung	UDN02	Lung	6227	24003	7468	7107	30057	9676
UDN02_Ovar	UDN02	Ovar	1834	6505	2307	1147	3950	2252
UDN02_Pancreas	UDN02	Pancreas	2264	8357	2926	3721	15288	5134
UDN02_Skin	UDN02	Skin	323	1081	482	2678	8733	4300
UDN02_Spleen	UDN02	Spleen	2702	9799	3438	3606	15152	6224
UDN02_Uterus	UDN02	Uterus	1577	5914	1876	4268	17322	6700
UDN03_Lung	UDN03	Lung	11162	41604	12895	10521	46426	13970
UDN04_Adrenalgland	UDN04	Adrenalgland	1449	5165	1847	6034	23239	9377
UDN04_Aorta	UDN04	Aorta	643	2180	905	4923	20183	7675
UDN04_Bladder	UDN04	Bladder	472	1568	695	554	1970	751
UDN04_Bonemarrow	UDN04	Bonemarrow	968	3730	1592	5114	22230	11867
UDN04_Brain	UDN04	Brain	1466	5536	1823	1757	8639	2192
UDN04_Cerebellum	UDN04	Cerebellum	1294	4876	1575	2093	8733	2833
UDN04_Colon	UDN04	Colon	5566	21267	6950	8226	34120	14236
UDN04_Esophagus	UDN04	Esophagus	4366	16199	5244	6941	29297	10093
UDN04_Heart	UDN04	Heart	1860	6908	2373	2271	9855	3264
UDN04_Kidney	UDN04	Kidney	2247	7912	2828	6315	27676	8346
UDN04_Liver	UDN04	Liver				4644	20139	6410
UDN04_Lymph	UDN04	Lymph	2640	9252	3407	5127	24815	6617
UDN04_Mamma	UDN04	Mamma	3769	12932	4557	5084	20222	7030
UDN04_Muscle	UDN04	Muscle	1695	6314	2134	5040	23248	6311
UDN04_Skin	UDN04	Skin	2197	7408	2765	2711	9719	5070
UDN04_Smallintestine	UDN04	Smallintestine	6408	25197	7705	9866	42738	13148
UDN04_Spleen	UDN04	Spleen	4152	16633	5107	10984	46151	16146
UDN04_Stomach	UDN04	Stomach	1022	4057	1698	8386	32609	13323
UDN04_Tongue	UDN04	Tongue				4101	17374	5261
UDN04_Thyroid	UDN04	Thyroid	379	1275	571	1491	5256	2671
UDN04_Trachea	UDN04	Trachea	76	500	138	571	2801	874
UDN05_Skin	UDN05	Skin	3503	13660	4310	6716	24571	11461
UDN06_Tongue	UDN06	Tongue	7314	30460	8358	6645	28897	9714
UDN07_Cerebellum	UDN07	Cerebellum	7199	29875	8489	1839	6153	3636
UDN07_Lung	UDN07	Lung	11346	44491	13399	6946	29908	8872
UDN08_Bladder	UDN08	Bladder	1611	5834	2395	4803	18561	8180
UDN08_Brain	UDN08	Brain	3075	10711	3909	2882	8757	3749
UDN08_Colon	UDN08	Colon	3671	12461	4968	6328	30949	10189
UDN08_Esophagus	UDN08	Esophagus	231	878	5244	4779	21026	7385
UDN08_Pancreas	UDN08	Pancreas	4060	13425	5054	5170	16650	8121
UDN08_Prostate	UDN08	Prostate	2558	8815	3199	5231	24706	6964
UDN08_Skin	UDN08	Skin	3323	10828	4321	2094	7437	3990
UDN08_Smallintestine	UDN08	Smallintestine	4003	14933	5231	9324	41448	14428
UDN08_Spleen	UDN08	Spleen	7813	28859	9739	9627	44131	14980
UDN08_Testis	UDN08	Testis	1856	6569	2601	5343	25176	8039
UDN08_Trachea	UDN08	Trachea	1915	6284	2537	1677	6652	3243
UDN09_Brain	UDN09	Brain	1654	5779	1998	672	2125	876
UDN10_Bonemarrow	UDN10	Bonemarrow	8282	31507	10295	7961	30860	15528
UDN10_Liver	UDN10	Liver	7976	32112	9250	7216	28649	10272
UDN10_Spleen	UDN10	Spleen	9076	36449	10677	9629	38471	12775
UDN11_Bladder	UDN11	Bladder	2242	9288	2748	3268	13919	4696
UDN14_PBMC	UDN14	PBMC	15139	55170	23267	6521	27862	12821
UDN15_PBMC	UDN15	PBMC	5634	19280	9337	3252	21338	8695
UDN16_PBMC	UDN16	PBMC	5051	19458	6790	2850	11259	4176
UDN17_PBMC	UDN17	PBMC	12113	37025	17137	5822	23133	9977
UDN18_PBMC	UDN18	PBMC	7777	28562	12112	5125	21418	10891
UDN19_PBMC	UDN19	PBMC	10026	40072	15237	4428	19051	9748
UDN20_PBMC	UDN20	PBMC	6525	23370	9232	6862	26127	10806
UDN21_PBMC	UDN21	PBMC	12938	51248	19771	5152	18697	9636
UDN22_PBMC	UDN22	PBMC	8780	32507	14767	6457	28219	12955
UDN23_PBMC	UDN23	PBMC	5320	19463	8527	8567	36197	13745
UDN24_PBMC	UDN24	PBMC	5857	22903	8309	6254	26715	9384
UDN25_PBMC	UDN25	PBMC	6663	22849	11736	6842	27324	14553
UDN26_PBMC	UDN26	PBMC	11045	41886	16590	4673	17712	9885
UDN27_PBMC	UDN27	PBMC	5007	16719	7046	5563	21598	10127
UDN28_PBMC	UDN28	PBMC	11296	45207	14325	5281	20703	8118
UDN29_PBMC	UDN29	PBMC	8242	30453	11454	3350	14098	5072
UDN30_PBMC	UDN30	PBMC	8159	31389	10671	2573	9253	4914
UDN31_PBMC	UDN31	PBMC	5239	20590	7998	4501	15682	10157
UDN32_PBMC	UDN32	PBMC	7790	30083	10181	4190	15665	7236
UDN33_PBMC	UDN33	PBMC	5962	22871	8066	4491	17649	7195
UDN34_PBMC	UDN34	PBMC	11814	46648		7503	29538	11879
UDN12_Thymus	UDN12	Thymus	11614	47439	13225	14053	54471	17608
UDN13_Thymus	UDN13	Thymus	10760	41470	12465	14330	59100	18794
CLL_03	CLL_03	CLL	11658	44112		2208	8057	948
CLL_01	CLL_01	CLL	10801	39872		7863	40527	1347
CLL_02	CLL_02	CLL	10023	35046		8384	42915	1180
CLL_04	CLL_04	CLL	18115	69390		7704	33304	1833
CLL_05	CLL_05	CLL	14974	63253		9115	38319	1922
CLL_06	CLL_06	CLL	15817	61844		7071	30589	1520
CLL_07	CLL_07	CLL	13933	49836		6170	26192	1186
CLL_08	CLL_08	CLL	11753	43655		8954	42745	1855
CLL_09	CLL_09	CLL	14955	57570		6440	25562	1565
CLL_10	CLL_10	CLL	13984	50272		7130	31294	1147
CLL_11	CLL_11	CLL	8766	38155		7803	35451	1273
CLL_12	CLL_12	CLL	15315	54619		10357	43054	1857
CLL_13	CLL_13	CLL	9879	43269		9727	39424	2055
CLL_14	CLL_14	CLL	12806	45260		8594	35516	1683
CLL_15	CLL_15	CLL	5980	25943		5687	26465	1322
CLL_16	CLL_16	CLL	8844	28068		5485	20870	1494
CLL_17	CLL_17	CLL	5976	23629		8777	33411	1811
CLL_18	CLL_18	CLL	9420	39173		5196	26098	1321
CLL_19	CLL_19	CLL	8676	38883		9894	44376	1632
CLL_20	CLL_20	CLL	14130	53457		9889	44711	1768
CLL_21	CLL_21	CLL	14771	57821		10484	42246	2031
CLL_22	CLL_22	CLL	10120	37560		6925	30677	1467
