# Supplementary material for: TOFIMS mass spectrometry-based immunopeptidomics refines tumor antigen identification
Source: Nat Commun. 2023 Nov 17;14:7472. doi: 10.1038/s41467-023-42692-7 (PMC10656517; doi:10.1038/s41467-023-42692-7)
Supplement: Supplementary file 7 — Source Data [file 41467_2023_42692_MOESM7_ESM.xlsx]

## Sheet: Fig 1a
	JY1				JY2
	Method 1	Method 2	Method 3	Method 4	Method 1	Method 2	Method 3	Method 4
samples
Gradient A	1502	1291	1210	1204	672	510	499	608
Gradient B	1770	1895	1809	1750	1258	1222	1143	1195

## Sheet: Fig 1b
method development	HLA class I peptide yield
8 PASEF	4887
6 PASEF	5536
V4	5691
V3	5613
V2	4085
m/z 100-2,000	4085
m/z 100-1,700	2995
m/z 700-800	2995
m/z 700-700	3045
2,500	3010
1,000	2995
0.6-1.6 Vs/cm2	3014
0.2-1.6 Vs/cm2	2249
50,000	3045
40,000	2849
20,000	3100
150 ms; 10 µs	1735
150 ms; 8 µs	1843
100 ms; 10 µs	2194
100 ms; 8 µs	2371
80 ms; 8 µs	2753
80 ms; 6 µs	2581
60 ms; 8 µs	2774
60ms; 6 µs	3100
200 ms	2807
150 ms	2807
100 ms	2421

## Sheet: Fig 1c
RT of HLA class I peptides	z = 1	z = 2	z = 3	z = 4
18.86	1.1564
18.86	1.1564
21.54	1.2112
21.55	1.213
21.57	1.2136
21.57	1.2155
21.55	1.2287
21.53	1.2124
15.45	1.2257
15.45	1.2311
15.42	1.2269
15.4	1.2281
15.42	1.2341
15.43	1.2299
15.39	1.2275
15.38	1.2281
15.41	1.2305
26.14	1.2311
26.16	1.2311
24.65	1.2576
24.67	1.2552
24.66	1.2648
24.69	1.2606
17.9	1.1322
17.84	1.1328
24.93	1.4131
16.85	1.16
16.89	1.163
16.85	1.1618
16.9	1.1612
16.89	1.1588
16.88	1.16
16.83	1.163
16.87	1.1612
16.8	1.1606
16.82	1.16
16.86	1.1588
16.81	1.1588
16.87	1.1636
14.82	1.1552
23.17	1.1962
23.13	1.1974
23.07	1.1962
23.1	1.1974
23.13	1.1962
23.16	1.2293
23.1	1.1992
23.17	1.1968
23.18	1.1968
23.08	1.198
23.11	1.1962
23.13	1.1956
22.3	1.2966
22.31	1.2966
22.32	1.296
26.67	1.3151
26.7	1.3175
26.73	1.3193
26.71	1.3187
26.71	1.3163
26.69	1.3187
26.73	1.3187
26.73	1.3181
17.85	1.137
21.34	1.1998
21.37	1.198
21.38	1.198
21.4	1.198
21.36	1.1992
21.38	1.1998
26.08	1.4
26.05	1.4036
26.07	1.397
26.04	1.4006
26.08	1.3929
26.09	1.4006
26.07	1.4054
26.06	1.3994
26.05	1.4006
26.04	1.4
26.09	1.4006
26.11	1.3982
26.13	1.3982
26.06	1.3994
26.02	1.3982
26.06	1.3887
26.03	1.3964
26.09	1.369
26.86	1.4006
26.9	1.4
26.84	1.403
26.84	1.3982
13.23	1.1122
13.3	1.1116
13.31	1.1509
12.97	1.1425
13	1.1407
13.03	1.1394
13.04	1.1413
13.05	1.1413
13.1	1.1419
12.98	1.1413
13.52	1.1413
12.98	1.1425
13.49	1.1425
13.46	1.1431
13.51	1.1455
13.03	1.1394
13.08	1.1401
13.51	1.1413
13.15	1.1407
15.19	1.1709
15.15	1.1715
15.14	1.1709
14.79	1.1527
14.78	1.1527
15.36	1.198
15.37	1.1944
15.42	1.1974
12.64	1.1376
12.62	1.1364
12.82	1.1213
14.82	1.1509
14.83	1.1515
14.83	1.1527
19.42	1.2461
19.53	1.2437
19.51	1.2515
19.46	1.2449
19.47	1.2455
19.56	1.2756
19.49	1.2455
19.51	1.2449
19.48	1.2443
19.44	1.2443
19.44	1.2455
19.48	1.2437
19.46	1.2425
19.37	1.2299
19.26	1.2317
19.29	1.2353
19.36	1.2269
19.27	1.2299
19.28	1.2299
19.25	1.2311
19.36	1.2305
19.25	1.2341
19.3	1.2299
16.87	1.2828
16.89	1.2792
16.85	1.2816
16.86	1.2762
16.89	1.2792
16.88	1.2527
16.91	1.2515
16.89	1.2798
13.22	1.3295
13.36	1.3319
13.21	1.3295
13.27	1.3331
13.27	1.3301
13.32	1.3331
13.33	1.3277
13.31	1.3307
13.22	1.3313
13.35	1.3265
13.22	1.3223
13.24	1.3301
19.77	1.302
19.76	1.3038
19.79	1.2996
21.88	1.3313
25.75	1.266
26.41	1.3714
26.45	1.3702
26.42	1.3696
26.38	1.3708
29.93	1.2936
29.95	1.2918
29.95	1.293
29.96	1.2924
29.97	1.2924
29.97	1.2942
29.91	1.293
29.97	1.2924
29.93	1.2936
29.94	1.2912
29.97	1.2876
29.95	1.2918
29.93	1.2918
29.97	1.2948
24.28	1.3163
24.22	1.3139
24.24	1.3169
24.25	1.3157
25.15	1.3827
25.19	1.3809
25.17	1.3451
25.13	1.3439
25.17	1.3445
25.16	1.3815
25.17	1.3803
25.16	1.3433
25.19	1.3427
25.17	1.3821
25.17	1.3445
25.16	1.3451
30.95	1.4952
30.91	1.4964
30.95	1.4982
28.27	1.3331
28.23	1.3331
28.26	1.3331
28.27	1.3337
31.13	1.4679
21.95	1.3259
21.94	1.3241
21.97	1.3229
21.94	1.3253
22	1.3253
32.34	1.3923
31.45	1.372
20.28	1.3331
20.34	1.3319
20.3	1.3307
20.35	1.3325
20.35	1.3325
20.33	1.3319
20.4	1.3319
20.36	1.3319
20.37	1.3319
20.36	1.3325
20.41	1.3528
29.54	1.3343
29.52	1.3331
29.53	1.3337
29.54	1.3349
19.42	1.3157
19.44	1.3157
18.78	1.2064
18.81	1.2064
18.78	1.2594
18.79	1.2618
18.79	1.2624
18.77	1.2588
18.81	1.2582
30.23	1.4804
30.19	1.481
30.21	1.481
30.17	1.4816
30.2	1.4798
30.23	1.4822
30.22	1.4816
30.86	1.4078
30.84	1.4066
30.82	1.406
30.86	1.4102
22.34	1.2437
22.34	1.254
28.5	1.3708
28.51	1.3744
28.53	1.3732
16.27	1.3349
16.24	1.3343
16.24	1.3098
16.23	1.3337
16.26	1.3092
16.22	1.3331
16.27	1.311
16.22	1.3104
16.26	1.3325
16.27	1.3074
20.48	1.4286
20.53	1.4251
20.51	1.4263
20.47	1.4268
20.49	1.4274
20.5	1.4274
20.52	1.4286
20.54	1.4048
20.56	1.4042
20.55	1.4072
20.52	1.4048
20.53	1.4268
20.53	1.4072
20.58	1.4042
24.78	1.4221
24.77	1.4221
24.75	1.4227
24.72	1.4209
24.76	1.4233
24.75	1.4221
19.99	1.3487
20.02	1.3493
20.01	1.3499
20.03	1.3481
20	1.3475
20.05	1.3481
24.83	1.4274
24.8	1.4292
24.84	1.428
24.8	1.4268
24.56	1.3499
24.6	1.3499
24.56	1.3511
24.57	1.3511
24.59	1.3528
24.57	1.3511
24.59	1.3517
21.54	1.2515
21.53	1.2515
21.59	1.2503
21.55	1.2521
21.57	1.2515
21.57	1.2527
21.28	1.3762
21.25	1.3767
21.26	1.3767
21.26	1.3767
21.22	1.3785
21.88	1.3851
21.8	1.3779
21.79	1.3803
21.84	1.3809
21.81	1.3785
21.81	1.3809
21.82	1.3809
21.85	1.3803
21.85	1.366
22.61	1.4917
22.65	1.4928
22.63	1.4917
22.63	1.4934
22.64	1.4899
22.67	1.4934
25.97	1.3499
16.27	1.4227
16.32	1.4233
16.3	1.4233
16.31	1.4239
16.4	1.4072
16.43	1.4036
16.34	1.4251
16.43	1.4012
16.37	1.4048
16.34	1.4215
16.44	1.4036
16.39	1.397
16.41	1.3964
16.29	1.3976
20.8	1.406
17.93	1.2858
17.99	1.2858
17.95	1.2858
17.91	1.2858
17.96	1.2864
17.95	1.2858
17.97	1.2882
18.01	1.269
17.99	1.2732
18.05	1.2702
17.97	1.284
17.95	1.272
18.05	1.2654
18.07	1.2678
22.32	1.3116
22.3	1.311
22.34	1.311
22.33	1.3086
22.3	1.3104
22.33	1.3104
22.34	1.3116
22.31	1.311
22.34	1.287
22.33	1.2834
22.36	1.311
22.34	1.3116
22.35	1.3092
21.82	1.2046
21.82	1.204
30.35	1.3385
30.31	1.3385
30.35	1.3391
30.36	1.3373
30.38	1.3373
31.45	1.3654
31.43	1.3654
31.39	1.3654
31.43	1.3648
30.66	1.5101
30.65	1.5077
30.69	1.5106
22.24	1.3217
22.22	1.3241
22.25	1.3235
22.27	1.3235
22.23	1.3235
22.26	1.3241
22.26	1.3241
22.27	1.3235
22.24	1.3229
22.29	1.3229
21.06	1.2533
21.08	1.2521
21.11	1.278
21.07	1.2533
21.09	1.2756
21.05	1.2533
21.08	1.2786
21.07	1.2527
21.09	1.2786
21.96	1.3086
21.96	1.311
21.97	1.3098
21.94	1.3104
21.95	1.293
21.98	1.2918
21.97	1.2894
21.98	1.311
22	1.29
21.95	1.311
22	1.3104
21.97	1.2912
21.98	1.2828
21.94	1.308
21.96	1.2918
22	1.3092
21.97	1.3104
22.08	1.3247
22.1	1.3277
22.09	1.3241
23.92	1.272
23.95	1.2678
23.91	1.2708
23.97	1.2696
23.95	1.2696
23.8	1.2546
23.78	1.2732
23.74	1.2714
23.8	1.272
23.77	1.2527
23.78	1.2714
23.76	1.2708
23.76	1.2726
23.83	1.2552
23.79	1.272
23.81	1.2732
23.77	1.2708
23.77	1.2726
23.83	1.275
23.79	1.2714
23.84	1.2552
23.82	1.2726
23.79	1.2558
23.8	1.2552
18.96	1.2365
18.94	1.2461
18.95	1.2431
17.49	1.2022
17.52	1.2209
17.5	1.2191
17.51	1.2179
17.49	1.2179
17.46	1.2179
17.53	1.1992
17.47	1.2173
17.48	1.2016
17.49	1.2004
17.54	1.2191
17.51	1.1998
17.52	1.2052
17.47	1.204
17.49	1.2215
20.68	1.2618
20.66	1.2618
20.68	1.275
20.72	1.2449
20.67	1.281
20.71	1.2473
20.69	1.2425
20.69	1.263
20.7	1.2413
20.66	1.2702
20.7	1.2762
20.67	1.2636
20.7	1.2636
20.64	1.2654
20.66	1.2395
20.67	1.2455
18.77	1.2076
28.06	1.3247
23.46	1.369
23.4	1.3678
23.43	1.3678
23.45	1.3684
23.43	1.369
23.44	1.369
23.46	1.369
28.94	1.3409
28.9	1.3409
28.95	1.3421
28.95	1.3415
28.92	1.3421
28.94	1.3403
28.9	1.3391
28.94	1.3397
21.46	1.2936
21.46	1.2918
21.47	1.2906
22.77	1.4774
22.77	1.4798
22.76	1.4768
22.79	1.475
22.75	1.4756
22.77	1.475
24.64	1.3175
24.66	1.3145
24.67	1.3187
24.69	1.3151
24.65	1.3163
24.43	1.2822
24.47	1.2828
24.48	1.2822
23.22	1.2678
23.18	1.269
23.22	1.2678
23.2	1.2684
23.19	1.2666
23.2	1.2684
26.9	1.4429
26.86	1.4423
26.84	1.4429
26.87	1.4447
26.9	1.4447
26.9	1.4441
29.75	1.3917
19.15	1.4423
22.78	1.3026
23.07	1.3756
21.4	1.3863
21.4	1.3833
21.39	1.3845
21.38	1.3845
21.44	1.3845
22	1.3863
22.05	1.3851
22.01	1.3869
22	1.3863
22.02	1.3851
21.99	1.3833
19.51	1.3917
19.53	1.3917
19.5	1.3917
19.51	1.3899
19.49	1.3929
23.17	1.4316
23.16	1.4316
23.19	1.4316
21.5	1.4346
21.52	1.4334
21.46	1.4322
21.5	1.4334
25.23	1.3271
25.25	1.3247
25.24	1.3253
25.26	1.3241
25.23	1.3241
25.27	1.3247
25.27	1.3098
25.31	1.3247
25.28	1.3247
25.29	1.3247
25.25	1.3074
25.23	1.3092
25.26	1.3259
25.26	1.3062
26.57	1.3762
26.63	1.3726
26.6	1.3756
26.64	1.3606
26.64	1.3624
26.64	1.3767
26.6	1.3744
26.58	1.3738
23.2	1.3988
23.19	1.397
23.22	1.3953
23.2	1.3964
23.19	1.3976
22.32	1.3463
22.3	1.3469
22.3	1.3469
22.36	1.3499
22.31	1.3475
18.6	1.397
18.62	1.3941
18.64	1.3917
18.63	1.3941
18.61	1.3941
18.65	1.3941
18.67	1.3929
17.18	1.3379
17.18	1.3379
17.19	1.3397
17.17	1.3373
17.21	1.3391
17.2	1.3373
17.16	1.3379
17.22	1.3385
17.2	1.3397
17.18	1.308
17.13	1.3379
17.25	1.3032
17.24	1.3008
20.64	1.3851
20.54	1.3857
20.6	1.3839
20.58	1.3869
20.55	1.3851
20.57	1.3875
20.59	1.3869
20.62	1.3833
26.87	1.4524
24.67	1.3953
24.67	1.3953
24.69	1.3935
24.66	1.3953
24.63	1.3964
24.65	1.3947
31.48	1.4465
31.47	1.4459
31.5	1.4453
31.5	1.4453
31.5	1.4453
37.08	1.4465
28.15	1.4018
28.14	1.4024
34.02	1.4857
36.49	1.3558
36.5	1.3564
36.51	1.3552
36.47	1.354
36.53	1.3546
36.53	1.354
22.54	1.4048
22.55	1.4054
22.54	1.4042
22.57	1.4042
22.56	1.4048
29.05	1.4423
29.08	1.4405
29.02	1.4388
29.02	1.4411
29.06	1.4411
29.06	1.4405
27.86	1.4012
18.62	1.2389
18.61	1.2365
33.11	1.4149
21.75	1.3026
21.76	1.3044
21.74	1.302
23.42	1.2311
23.38	1.2299
23.4	1.2287
23.43	1.2305
23.38	1.1932
23.43	1.1932
23.41	1.2305
23.41	1.2281
23.44	1.2305
23.41	1.1944
23.46	1.2293
23.35	1.2293
23.4	1.192
23.37	1.2305
23.42	1.1926
23.44	1.1932
23.42	1.1902
23.46	1.2305
23.47	1.2329
22.25	1.1757
22.27	1.1763
22.29	1.1757
23.77	1.1817
23.76	1.1847
23.81	1.1853
23.76	1.1835
19.92	1.2287
19.87	1.2275
19.9	1.2281
19.93	1.2275
19.91	1.2281
19.9	1.1841
19.94	1.1841
19.9	1.2275
24.87	1.3445
23.31	1.3773
23.32	1.3767
23.36	1.3767
23.35	1.3767
23.34	1.3773
27.98	1.4399
33.08	1.4453
33.02	1.4435
33.08	1.4441
33.05	1.4453
33.06	1.4441
33.05	1.4447
33.11	1.4459
33.07	1.4453
33.08	1.4435
35.71	1.4709
35.74	1.4721
35.74	1.4703
35.72	1.4691
35.7	1.4715
35.69	1.4685
35.72	1.4703
28.17	1.513
28.16	1.5112
28.19	1.5095
28.2	1.5089
28.16	1.5089
30.11	1.4934
30.11	1.4952
30.1	1.4934
30.13	1.4923
30.14	1.4946
22.11	1.3606
22.12	1.3588
22.1	1.3606
22.1	1.3588
27.56	1.2708
27.57	1.2708
27.6	1.2714
21.67	1.3917
21.66	1.3923
21.69	1.3929
21.69	1.3917
21.71	1.3923
32.46	1.4161
32.45	1.4173
24.14	1.3803
24.14	1.3797
24.12	1.3797
24.13	1.3791
24.1	1.3803
24.16	1.3815
27.51	1.403
27.53	1.4024
27.55	1.4024
27.57	1.403
27.55	1.403
27.54	1.4042
27.57	1.403
31.12	1.3947
31.12	1.3935
31.08	1.3935
31.11	1.3947
31.1	1.3947
29.06	1.494
29.04	1.4952
29.06	1.4881
29.08	1.4923
29.05	1.4934
28.54	1.3863
26.66	1.4245
26.64	1.4245
26.6	1.4245
26.6	1.4257
26.64	1.4227
28.34	1.4203
28.3	1.4167
28.33	1.4203
28.32	1.4191
28.34	1.4197
28.36	1.4197
26.85	1.3594
26.81	1.3576
26.85	1.3564
34.71	1.4263
25.8	1.3702
31.61	1.3905
31.67	1.3923
31.62	1.3917
31.63	1.3923
31.61	1.3923
24.95	1.3779
24.92	1.3767
27.14	1.4096
27.13	1.4054
27.16	1.406
27.13	1.4066
27.17	1.4078
27.14	1.4018
22.18	1.36
27.77	1.4685
27.81	1.4685
27.81	1.475
27.83	1.4673
27.81	1.4839
27.8	1.4679
27.84	1.4738
27.81	1.4786
27.77	1.481
27.84	1.4768
19.63	1.3964
31.36	1.3427
31.36	1.3421
31.32	1.3421
31.38	1.3427
31.37	1.3433
31.34	1.3427
31.38	1.3421
31.35	1.3433
30.98	1.4048
31	1.4048
30.96	1.4006
30.99	1.4024
31.55	1.4756
31.49	1.475
31.53	1.4744
31.51	1.4738
31.57	1.4738
31.53	1.4738
31.46	1.4727
31.5	1.4744
31.53	1.4732
31.05	1.5728
31.02	1.5728
24.48	1.2455
24.49	1.2479
24.46	1.2473
24.5	1.2467
24.5	1.2485
24.48	1.2473
24.47	1.2467
29.82	1.4691
27.31	1.3732
27.38	1.3517
27.38	1.3528
32.44	1.3618
32.46	1.3636
32.45	1.3636
32.42	1.363
32.48	1.3636
32.46	1.3624
32.45	1.3624
30.59	1.4161
30.57	1.4155
30.56	1.4161
30.57	1.4167
30.51	1.4179
30.59	1.3624
28.19	1.397
28.16	1.3982
28.16	1.397
28.2	1.3953
28.18	1.3941
28.2	1.397
28.22	1.3953
23.35	1.4489
23.37	1.4477
23.41	1.4495
23.37	1.4483
23.38	1.4489
23.39	1.4495
23.4	1.4501
23.41	1.4489
23.42	1.4495
26.31	1.4459
26.35	1.4489
26.35	1.4489
26.31	1.4465
26.35	1.4459
26.37	1.4477
26.86	1.4507
26.9	1.4513
26.87	1.4518
26.9	1.4536
30.48	1.4483
23.97	1.4274
23.97	1.4274
23.96	1.4292
23.93	1.4263
23.99	1.4257
17.58	1.3427
17.59	1.3403
17.57	1.3415
17.61	1.3427
17.63	1.3415
17.16	1.3199
22.19	1.3588
22.18	1.357
22.21	1.3576
27.42	1.4054
27.43	1.406
27.43	1.4042
27.39	1.4048
27.43	1.406
29.27	1.431
29.26	1.4322
29.29	1.4316
29.27	1.431
29.26	1.428
29.3	1.4298
24.25	1.4233
24.26	1.397
24.26	1.4251
24.28	1.4239
24.29	1.4257
24.24	1.4251
24.27	1.4257
24.28	1.3976
24.27	1.397
24.27	1.3982
24.29	1.3958
24.3	1.4233
24.3	1.3964
16.51	1.3744
16.53	1.3744
16.48	1.3785
16.49	1.3767
16.51	1.3756
16.44	1.3756
16.51	1.3744
16.46	1.3767
16.5	1.375
16.57	1.3744
16.58	1.3756
16.55	1.3744
16.5	1.375
16.61	1.3767
18.17	1.3881
19.61	1.4096
19.59	1.4054
19.63	1.4096
19.62	1.4084
19.65	1.4048
19.58	1.4078
15.18	1.3869
21.15	1.4328
21.19	1.4322
21.16	1.4352
21.14	1.4328
21.19	1.4328
21.16	1.434
21.19	1.4394
25.72	1.3421
25.74	1.3421
25.71	1.3433
25.71	1.3421
25.91	1.3815
25.92	1.3809
25.88	1.3833
25.94	1.3791
19.94	1.4257
19.98	1.4268
19.92	1.4292
19.96	1.4286
19.99	1.4274
19.95	1.4268
21.35	1.3385
21.36	1.3367
21.38	1.3373
21.39	1.3391
21.4	1.3385
21.34	1.3373
21.34	1.3391
21.37	1.3367
21.4	1.3373
21.39	1.3139
28.68	1.4131
28.72	1.3976
28.65	1.4131
28.59	1.3988
28.72	1.3964
28.66	1.4006
28.8	1.4155
28.63	1.4143
28.61	1.4114
28.64	1.4167
34.57	1.4501
34.57	1.4304
34.54	1.4501
34.57	1.4501
34.53	1.4513
34.57	1.4483
34.53	1.4441
34.56	1.4483
23.53	1.3295
29.19	1.3169
29.24	1.3457
29.2	1.3187
29.24	1.3457
29.2	1.3169
29.23	1.3157
29.24	1.3175
29.2	1.3457
29.25	1.3169
29.23	1.3457
29.22	1.3457
29.2	1.3199
29.19	1.3175
29.16	1.3445
29.25	1.3463
29.2	1.3445
29.18	1.3457
29.24	1.3175
29.2	1.3463
29.19	1.3445
29.25	1.3193
29.21	1.3451
29.21	1.3457
29.19	1.3451
29.23	1.3463
31.69	1.4096
31.72	1.4084
31.68	1.4108
31.74	1.409
25.68	1.437
25.7	1.4352
25.67	1.4322
25.73	1.4346
25.7	1.434
25.72	1.4334
25.72	1.4352
25.7	1.4328
25.69	1.4358
20.58	1.3702
20.53	1.3678
20.55	1.3702
20.54	1.3714
20.56	1.3684
20.52	1.3684
20.57	1.3708
23.15	1.4881
23.17	1.4869
23.16	1.4881
23.14	1.4869
23.14	1.4875
23.16	1.4887
25.43	1.548
25.37	1.5474
25.41	1.5444
25.39	1.5468
25.41	1.5456
25.4	1.5456
19.87	1.3523
19.92	1.3517
19.89	1.3517
20.21	1.4608
20.18	1.4572
20.22	1.4578
19.25	1.3056
19.23	1.3026
19.27	1.3056
19.27	1.3008
19.29	1.3056
18.42	1.3708
18.4	1.3696
18.37	1.3696
18.38	1.3708
18.41	1.3702
30.95	1.4447
30.95	1.4471
30.93	1.4459
30.89	1.4459
30.93	1.4483
30.92	1.4453
27.44	1.4066
27.48	1.406
27.45	1.4036
19.53	1.2594
19.51	1.2588
19.55	1.2588
19.52	1.2606
19.53	1.2606
28.42	1.4465
20.27	1.4125
20.25	1.4155
20.24	1.4125
20.23	1.4137
24.68	1.3271
24.7	1.3289
24.72	1.3283
24.74	1.3283
24.74	1.3295
32.75	1.4197
23.11	1.3421
23.12	1.3421
23.13	1.3427
23.43	1.3128
25	1.453
24.97	1.4524
25.01	1.4542
25.02	1.4524
25	1.4524
24.96	1.4513
24.99	1.4542
24.98	1.4507
24.99	1.453
25.12	1.4495
27.35	1.4239
27.38	1.4257
27.41	1.428
27.38	1.4268
27.37	1.4268
19.66	1.3259
19.63	1.3235
19.66	1.3265
19.78	1.2359
19.82	1.2347
19.8	1.2359
19.81	1.2353
25.19	1.4
25.2	1.4042
25.2	1.4006
25.17	1.4042
25.18	1.4036
25.22	1.4024
25.16	1.403
21.86	1.2612
21.82	1.26
21.83	1.2594
21.84	1.26
21.88	1.2606
21.82	1.2594
21.86	1.2612
21.85	1.2612
21.85	1.2588
21.88	1.2227
21.87	1.2215
21.86	1.2263
21.84	1.2203
21.84	1.2636
28.41	1.3953
26.73	1.3953
18.75	1.3163
18.79	1.3145
18.79	1.3151
18.81	1.3122
18.74	1.3163
18.77	1.3122
18.77	1.3151
19.89	1.3229
19.88	1.3211
19.87	1.3217
19.87	1.3241
19.91	1.3205
28.86	1.3415
28.91	1.3415
28.89	1.3415
28.85	1.3409
16.17	1.3014
16.13	1.3014
16.2	1.3008
16.19	1.3002
16.15	1.3008
16.16	1.3008
16.22	1.302
17.57	1.4125
21.21	1.2978
22.27	1.3397
22.28	1.3391
22.31	1.3385
22.29	1.3409
25.31	1.4084
19.22	1.3068
31.32	1.5136
31.36	1.5142
31.38	1.5178
20.26	1.3205
20.81	1.3558
20.84	1.3546
20.83	1.3546
20.81	1.3558
20.83	1.3564
20.87	1.3576
20.82	1.3552
30.6	1.369
30.64	1.3684
30.6	1.3666
30.64	1.3684
30.66	1.369
30.58	1.3678
30.64	1.369
30.6	1.3684
30.63	1.3493
30.66	1.3511
30.64	1.3511
30.63	1.3678
30.64	1.3493
30.6	1.3517
29.41	1.3666
29.42	1.3654
29.44	1.3654
29.42	1.3642
22.39	1.4215
22.43	1.4221
22.41	1.4221
22.41	1.4215
22.4	1.4215
28.46	1.4435
28.4	1.4429
28.42	1.4447
28.42	1.4441
28.43	1.4441
28.46	1.4453
18.69	1.3199
18.67	1.3205
18.69	1.3217
18.68	1.3205
18.71	1.3187
23.56	1.3331
23.53	1.3319
23.5	1.3313
23.53	1.3325
23.54	1.3343
23.5	1.3325
23.49	1.3295
23.47	1.3319
23.52	1.3331
23.52	1.3349
23.55	1.3253
23.59	1.3259
23.58	1.3199
23.58	1.3223
25.08	1.4006
25.05	1.3976
25.01	1.403
25.07	1.4
25.04	1.3994
25.04	1.4012
32.68	1.3493
31.79	1.4453
21.07	1.4209
21.08	1.4203
21.06	1.4203
21.11	1.4185
21.02	1.4191
21.07	1.4185
21.05	1.4191
21.11	1.4191
21.05	1.4185
23.51	1.4215
23.47	1.4227
23.5	1.4227
23.52	1.4233
23.52	1.4227
23.53	1.4227
25.86	1.4851
25.83	1.4857
25.83	1.4857
25.84	1.4863
25.87	1.4869
25.87	1.4863
25.81	1.4857
23.13	1.4542
23.75	1.4643
23.71	1.4661
23.76	1.4655
23.77	1.4661
23.77	1.4685
23.74	1.4667
23.74	1.4661
23.78	1.4667
23.81	1.4661
31.79	1.4608
31.77	1.4608
31.77	1.4608
31.79	1.4602
31.8	1.4602
31.79	1.4608
31.75	1.4596
31.81	1.4614
31.78	1.4596
32.58	1.4602
32.56	1.4602
31.75	1.459
32.57	1.4584
26.78	1.4417
26.72	1.4435
26.78	1.4119
26.75	1.4125
26.75	1.4131
26.74	1.4191
26.78	1.4411
26.72	1.4423
26.78	1.4429
26.75	1.4429
26.78	1.4131
26.76	1.4435
26.75	1.4411
26.74	1.4411
26.74	1.4125
26.78	1.4215
26.72	1.4108
18.18	1.3947
18.19	1.3935
22.89	1.3875
22.88	1.3911
22.86	1.3911
22.87	1.3911
22.89	1.3899
22.91	1.3899
22.87	1.3911
22.9	1.3917
28.77	1.4137
28.72	1.4137
28.75	1.4143
28.75	1.4119
28.71	1.4364
28.71	1.4346
28.71	1.4137
28.75	1.4352
28.75	1.437
28.75	1.4346
28.77	1.4328
24.86	1.3911
24.86	1.3917
22.62	1.4161
22.59	1.4203
22.6	1.4185
22.58	1.4179
21.57	1.3307
21.61	1.3319
21.56	1.3319
21.26	1.2558
20.99	1.284
20.95	1.284
20.99	1.2588
21	1.2852
21.01	1.2852
20.98	1.26
20.98	1.2846
20.95	1.257
20.98	1.284
20.98	1.2582
21.01	1.257
21	1.2582
18.33	1.2966
18.33	1.2672
18.3	1.2954
18.36	1.266
18.4	1.2654
18.3	1.2636
18.31	1.266
18.31	1.2948
18.32	1.2654
18.35	1.2978
18.35	1.2654
18.31	1.2942
18.35	1.2954
18.33	1.296
18.52	1.3427
18.52	1.3427
18.49	1.3469
18.5	1.3451
18.44	1.3445
18.5	1.3433
18.48	1.3457
18.53	1.3439
19.98	1.3564
20.01	1.3582
19.99	1.3564
19.99	1.3588
19.97	1.357
18.96	1.3397
16.53	1.3169
16.5	1.3169
16.49	1.3163
16.51	1.3187
16.53	1.3157
19.85	1.357
14.73	1.3839
14.81	1.3815
14.66	1.3905
14.73	1.3767
14.78	1.3756
20.78	1.4388
20.66	1.4429
20.69	1.4405
27.04	1.4875
27.01	1.4851
27.03	1.4869
27.03	1.4881
25.08	1.4845
18.58	1.2732
18.59	1.2756
18.57	1.275
18.56	1.272
18.57	1.275
25.19	1.478
25.13	1.4774
25.15	1.4786
18.47	1.354
18.48	1.3546
18.5	1.3546
18.5	1.3546
18.45	1.3546
18.46	1.3534
18.49	1.3546
18.44	1.3552
26.54	1.4513
26.53	1.4518
26.5	1.4483
25.4	1.3517
25.46	1.3523
25.39	1.3487
25.43	1.3756
25.44	1.3528
25.41	1.3714
25.37	1.3732
25.41	1.3481
25.46	1.3779
25.42	1.3779
25.43	1.3546
25.46	1.3528
18.7	1.3911
18.74	1.3881
18.74	1.3893
18.72	1.3863
18.73	1.3899
18.76	1.3857
18.7	1.3893
17.8	1.354
16.58	1.2726
16.42	1.3056
16.41	1.3038
16.45	1.2978
16.61	1.2732
16.6	1.272
16.43	1.2996
16.46	1.3116
16.61	1.305
16.57	1.2738
16.48	1.3086
16.46	1.3145
16.46	1.3032
16.47	1.3032
16.56	1.2738
16.56	1.308
16.46	1.3038
16.58	1.2738
16.41	1.3122
16.62	1.272
16.53	1.3098
16.47	1.3038
16.46	1.305
19.87	1.3098
19.85	1.3092
19.89	1.3086
19.85	1.3104
18.16	1.3032
18.18	1.3038
18.14	1.3038
18.17	1.3056
18.14	1.3056
18.14	1.3038
18.13	1.3056
20.22	1.3887
20.27	1.3517
20.28	1.3511
20.23	1.3505
20.27	1.3493
20.23	1.3899
20.27	1.3893
20.25	1.3869
20.21	1.3863
20.24	1.3893
20.24	1.3481
20.24	1.3887
20.18	1.3869
20.29	1.3487
24.72	1.4441
24.71	1.4441
24.7	1.4423
27.18	1.4643
27.17	1.4602
27.21	1.4643
15.86	1.2497
15.83	1.2509
15.9	1.2395
15.81	1.2533
15.91	1.2407
15.89	1.2413
15.82	1.2515
15.84	1.2377
15.86	1.2503
15.89	1.2401
15.95	1.2413
15.82	1.2371
15.9	1.2347
15.98	1.2335
15.83	1.2377
15.98	1.2401
15.81	1.2377
24.06	1.4131
24.07	1.4143
24.03	1.4161
24.07	1.4173
24.09	1.4167
21.42	1.4447
21.4	1.4459
21.39	1.4447
21.36	1.4465
21.38	1.4465
21.43	1.4465
21.4	1.4441
21.42	1.4483
21.44	1.4453
17.93	1.3827
25.51	1.4263
25.47	1.4292
25.48	1.4292
25.49	1.4268
25.46	1.428
25.44	1.4304
23.89	1.4179
23.01	1.4125
23.02	1.459
22.98	1.4131
23.01	1.4143
22.99	1.459
22.96	1.4631
23.05	1.4626
23.11	1.4626
23.05	1.4608
22.99	1.4185
22.99	1.4143
23.04	1.4304
23.01	1.4602
23.01	1.4143
22.99	1.4161
23.04	1.4143
23.04	1.4608
23	1.456
23.03	1.4566
22.99	1.4602
23.1	1.459
23.05	1.4131
23.06	1.4608
22.97	1.4114
22.96	1.4578
23.07	1.4584
13.34	1.1328
13.25	1.1128
13.34	1.111
13.19	1.1128
13.2	1.1116
13.65	1.111
13.2	1.1128
13.7	1.1128
13.24	1.1116
13.24	1.1116
13.64	1.1116
13.7	1.1104
13.77	1.1104
13.3	1.1116
14.34	1.1425
13.93	1.1334
13.92	1.1352
13.89	1.1376
14.04	1.137
13.91	1.1346
13.79	1.1388
13.82	1.137
14.37	1.1394
13.94	1.1316
13.72	1.137
23.88	1.2251
23.91	1.2275
23.94	1.2263
23.92	1.2263
23.94	1.2251
23.91	1.2257
23.95	1.2257
23.93	1.2245
17.91	1.2287
17.91	1.2215
17.95	1.2299
17.96	1.2299
17.97	1.2203
17.95	1.2293
17.93	1.2287
17.97	1.2299
17.95	1.2185
17.95	1.2203
17.97	1.2299
17.97	1.2281
17.97	1.2203
17.97	1.2299
18.98	1.1992
18.96	1.2034
19	1.1992
18.97	1.201
19.03	1.1998
18.96	1.1998
18.98	1.2016
18.94	1.1992
23.62	1.254
23.64	1.2533
23.65	1.254
23.66	1.2533
32.96	1.4114
12.69	1.134
12.6	1.1352
12.67	1.137
12.64	1.1358
12.65	1.1358
12.59	1.1346
12.6	1.134
23.85	1.3253
23.81	1.3259
23.84	1.3265
23.79	1.3277
23.85	1.3277
23.83	1.3271
25.92	1.2076
25.97	1.2028
25.92	1.2076
25.97	1.2028
15.19	1.1702
24.63	1.254
24.66	1.2527
24.63	1.2546
24.66	1.2533
24.67	1.2527
24.69	1.254
24.64	1.2564
24.67	1.2533
24.69	1.2527
24.65	1.2527
24.65	1.2726
24.69	1.272
24.7	1.275
19.7	1.2978
19.72	1.2912
19.69	1.296
19.75	1.2966
19.7	1.2972
19.72	1.2954
19.74	1.2948
19.68	1.2948
19.71	1.2942
15.36	1.1932
12.47	1.1588
13.08	1.2028
13.08	1.2052
13.05	1.2022
13.2	1.2022
13.17	1.204
12.99	1.204
13.01	1.204
13.01	1.1998
13.03	1.204
12.96	1.201
13.12	1.1998
13.06	1.2046
13.15	1.2052
13.06	1.2004
12.98	1.2016
13.1	1.2016
12.95	1.204
13.02	1.201
13.04	1.2046
13.07	1.2046
13.03	1.2046
13.15	1.2046
13.1	1.2028
12.97	1.2058
13.14	1.2028
13.13	1.2034
13.13	1.1986
13.09	1.2046
18.76	1.3002
18.74	1.3014
18.73	1.3014
18.75	1.3002
18.77	1.302
18.81	1.2984
15.96	1.1249
15.97	1.1231
15.98	1.1225
16.39	1.1249
16.39	1.1213
16	1.1225
15.98	1.1225
16.38	1.1213
16.44	1.1231
27.24	1.2762
27.21	1.2762
27.2	1.2762
27.17	1.2762
24.38	1.2136
12.17	1.3169
27.09	1.2792
24.55	1.2359
34.39	1.3361
34.43	1.3379
34.43	1.3367
25.52	1.2503
25.56	1.2503
25.52	1.2473
25.55	1.2503
25.58	1.2515
25.56	1.2485
25.55	1.2509
25.54	1.2521
25.7	1.3187
25.66	1.3205
25.68	1.3193
25.72	1.3199
25.7	1.3205
25.72	1.3211
25.7	1.3199
25.68	1.3217
25.67	1.3199
25.75	1.3217
25.68	1.3211
21.38	1.2588
21.37	1.2582
21.38	1.2612
21.42	1.2606
21.4	1.2606
21.36	1.2606
22.99	1.2461
22.97	1.2449
23.01	1.2443
22.86	1.2804
22.84	1.2816
22.86	1.2792
22.84	1.278
22.85	1.2792
22.84	1.2762
22.83	1.275
22.82	1.2792
22.8	1.2792
22.89	1.2768
22.89	1.2774
22.83	1.278
23.85	1.2624
23.83	1.263
23.85	1.284
23.83	1.2624
23.84	1.2618
23.83	1.284
23.85	1.2618
23.82	1.2612
23.81	1.263
23.86	1.2804
23.88	1.2834
24.17	1.3259
24.18	1.3277
24.19	1.3247
24.19	1.3271
24.2	1.3265
24.21	1.3271
24.21	1.3259
24.15	1.3229
24.26	1.3211
21.39	1.2088
21.4	1.2082
19.18	1.3767
19.18	1.3738
12.61	1.2798
12.64	1.2401
12.62	1.2786
12.65	1.2822
12.64	1.2804
12.61	1.2407
12.62	1.2792
12.62	1.2401
12.64	1.2786
12.67	1.278
12.67	1.2419
12.67	1.281
12.65	1.2407
12.63	1.2383
12.74	1.2377
12.69	1.2383
12.67	1.2395
12.72	1.2365
14.98	1.2443
15.01	1.2425
17.87	1.3133
17.82	1.3151
17.87	1.299
17.84	1.3145
17.85	1.3145
17.83	1.3128
17.88	1.3145
17.93	1.2966
17.85	1.3151
17.99	1.308
17.97	1.2966
17.91	1.2978
23.19	1.4024
23.16	1.4024
23.23	1.4042
23.25	1.4006
23.18	1.4024
23.18	1.4024
23.22	1.4018
23.23	1.4054
23.2	1.4096
23.22	1.4
18.07	1.2221
18.12	1.2221
18.05	1.2215
18.06	1.2221
18.06	1.2221
18.01	1.2221
18.09	1.2221
18.04	1.2209
18.02	1.2215
18.11	1.2215
18.14	1.2251
19.16	1.2317
19.19	1.2329
19.21	1.2323
19.19	1.2323
19.17	1.2323
19.15	1.2329
24.83	1.2678
24.84	1.266
24.84	1.2684
24.83	1.2654
24.9	1.272
24.86	1.2684
24.86	1.2666
24.86	1.2696
24.81	1.2666
24.82	1.2666
24.86	1.2389
24.84	1.2672
24.8	1.266
24.8	1.2666
24.86	1.2666
24.88	1.275
24.87	1.2155
24.83	1.2672
24.85	1.2365
24.88	1.2076
24.82	1.2654
24.93	1.2185
24.84	1.269
24.86	1.269
24.88	1.2377
24.84	1.266
24.85	1.2299
24.56	1.2449
24.56	1.2473
24.57	1.2485
24.62	1.2461
24.6	1.2293
24.59	1.2443
24.58	1.2473
26.31	1.2407
26.35	1.2377
26.35	1.2419
26.37	1.2413
17.35	1.2966
17.25	1.3032
17.33	1.2996
17.28	1.3044
17.29	1.299
17.3	1.3026
17.31	1.3026
17.37	1.3002
17.33	1.3056
17.37	1.3026
17.39	1.296
18.7	1.2636
18.7	1.2612
18.74	1.26
18.76	1.263
18.74	1.2612
18.72	1.2594
18.71	1.2666
18.74	1.2401
16.86	1.2786
16.85	1.2515
16.94	1.2521
16.92	1.2546
18.59	1.3809
18.56	1.3821
18.31	1.3475
18.3	1.3481
18.37	1.3451
18.33	1.3481
18.35	1.3451
18.32	1.3493
18.33	1.3457
18.35	1.3481
18.36	1.3475
20.33	1.3738
20.28	1.3738
20.32	1.3767
22.89	1.3319
22.87	1.3301
19.66	1.2118
19.66	1.2136
19.7	1.213
19.42	1.254
19.53	1.2533
19.49	1.2521
19.51	1.2527
19.43	1.2515
19.47	1.2527
19.46	1.2503
19.46	1.254
14.92	1.169
14.91	1.1678
14.94	1.1678
14.95	1.1702
14.93	1.1696
15.32	1.1666
14.93	1.1684
15.33	1.169
14.9	1.169
14.97	1.166
15.37	1.1696
15.38	1.1678
15.36	1.1702
27.49	1.29
27.46	1.2906
27.5	1.2894
27.48	1.29
27.5	1.2888
27.48	1.2912
27.5	1.2906
25.92	1.3074
25.98	1.3074
23.34	1.2582
23.37	1.2558
23.34	1.2546
28.56	1.3373
28.56	1.3325
28.58	1.3361
28.58	1.3343
28.6	1.3391
28.54	1.3337
28.6	1.3331
28.52	1.3331
28.54	1.3349
28.6	1.3337
28.58	1.3337
33.08	1.5029
33.07	1.5018
33.11	1.5065
33.07	1.5006
33.1	1.5029
23.23	1.2858
23.27	1.2864
23.26	1.2876
23.28	1.2876
23.26	1.287
21.81	1.2155
21.79	1.2173
21.81	1.2173
21.83	1.2179
28.89	1.2912
28.85	1.29
28.89	1.293
28.86	1.2918
28.87	1.2924
14.9	1.1763
14.85	1.1751
14.9	1.1763
14.85	1.1745
18.95	1.2082
18.91	1.207
18.9	1.2082
18.93	1.2359
18.91	1.21
18.89	1.2124
18.92	1.21
18.93	1.2088
18.93	1.21
18.97	1.2076
22.51	1.2768
16.84	1.1606
16.77	1.16
16.78	1.16
31.07	1.3217
20.81	1.3295
20.92	1.2906
28.83	1.2173
28.84	1.2149
28.88	1.2179
28.91	1.2173
23.01	1.3451
23.03	1.3469
22.99	1.3493
22.99	1.3217
23	1.3493
[truncated: 28,228 more rows]

## Sheet: Fig 1d
RT of HLA class II peptides	z=1	z=2	z=3	z=4	z=5
9.34					0.6908
9.7				0.713
9.71				0.713
9.72				0.7
9.73				0.713
9.77				0.7
9.79				0.7
9.82				0.7
9.83				0.6994
9.84			0.7426
9.85				0.7007
9.92			0.7408
9.97			0.7365
9.99			0.8036
10.04			0.8042
10.04			0.7297
10.04				0.7414
10.06			0.7617
10.06				0.7494
10.08			0.7599
10.08			0.7291
10.09			0.7611
10.1			0.7624
10.11			0.7624
10.11			0.7291
10.11				0.747
10.11				0.7408
10.11				0.7488
10.13			0.8411
10.13				0.7
10.14			0.8196
10.15			0.8411
10.15				0.6994
10.16				0.6988
10.16				0.7359
10.17			0.8024
10.18			0.8417
10.18				0.7291
10.2			0.803
10.2			0.8048
10.21			0.8024
10.22				0.679
10.26				0.6784
10.27			0.8005
10.27				0.679
10.27				0.7734
10.28				0.6778
10.29				0.6679
10.33				0.6988
10.34			0.803
10.34				0.8073
10.35			0.8017
10.36			0.7716
10.36					0.7753
10.37			0.7722
10.37			0.7291
10.37				0.8079
10.38			0.7821
10.38			0.8024
10.38				0.697
10.38				0.697
10.38				0.6976
10.38				0.6994
10.39			0.7654
10.39			0.8024
10.39				0.6852
10.39				0.721
10.4			0.7765
10.4				0.8079
10.4				0.721
10.41					0.7734
10.42			0.7845
10.42			0.7858
10.42			0.771
10.42			0.7254
10.42				0.7025
10.42				0.7007
10.42				0.7007
10.43			0.7821
10.43				0.692
10.43				0.6914
10.43				0.684
10.43					0.7722
10.43					0.7741
10.44			0.7118
10.44			0.7778
10.44			0.671
10.46			0.7851
10.46			0.7845
10.46			0.7759
10.46			0.7956
10.46				0.7013
10.46				0.7075
10.46				0.7007
10.46				0.7019
10.46				0.6679
10.46				0.742
10.47			0.8196
10.47				0.6926
10.48			0.7802
10.48			0.7833
10.48			0.7278
10.48				0.6877
10.49			0.7118
10.49				0.6666
10.49				0.755
10.51			0.718
10.51			0.7303
10.51			0.7278
10.51				0.6673
10.51				0.6666
10.52			0.7617
10.52			0.7611
10.52			0.7907
10.52			0.7734
10.53			0.7728
10.53			0.8435
10.53				0.6976
10.53				0.6666
10.54			0.7081
10.54			0.7081
10.54			0.758
10.54				0.6666
10.56			0.7907
10.56				0.6821
10.56					0.7642
10.57			0.7624
10.57			0.7617
10.57			0.7882
10.58				0.697
10.59			0.7796
10.59				0.697
10.59				0.6679
10.59					0.7636
10.6			0.7907
10.61			0.7907
10.61			0.7913
10.61				0.6932
10.63			0.7617
10.63			0.8104
10.63				0.692
10.64			0.755
10.64			0.7611
10.64			0.8104
10.64				0.6753
10.64				0.6932
10.65			0.771
10.68			0.7605
10.69			0.718
10.7			0.7876
10.7			0.7901
10.7				0.7013
10.7				0.742
10.73			0.6926
10.73			0.7322
10.73			0.7365
10.73			0.7241
10.73			0.7346
10.74			0.7858
10.74			0.8429
10.74			0.7901
10.74				0.7192
10.74				0.6963
10.75			0.7876
10.75			0.83
10.75			0.8312
10.75				0.721
10.75				0.7322
10.76			0.6914
10.76			0.7574
10.76				0.7204
10.77			0.734
10.77			0.7396
10.77			0.7587
10.78			0.8318
10.78			0.7371
10.78				0.7334
10.79			0.8312
10.79			0.6908
10.79			0.7771
10.79				0.7704
10.8				0.6932
10.8				0.6821
10.8				0.763
10.8				0.7309
10.8				0.718
10.81			0.7574
10.81				0.6815
10.81				0.7161
10.82			0.7784
10.82			0.8054
10.82			0.7888
10.82				0.6926
10.82				0.7593
10.82				0.6889
10.82				0.7328
10.83			0.7771
10.83			0.7593
10.83			0.7587
10.83				0.7593
10.84			0.7747
10.84				0.6834
10.85				0.6982
10.86			0.7747
10.86			0.6363
10.86				0.6834
10.87				0.6926
10.87				0.7
10.87				0.7648
10.88			0.7741
10.88				0.6982
10.88				0.763
10.89			0.8472
10.92				0.726
10.93			0.8496
10.93				0.7093
10.94			0.7931
10.94				0.7808
10.94				0.6716
10.94					0.7322
10.94					0.7383
10.95			0.8496
10.95				0.7907
10.97			0.7956
10.97			0.7938
10.97			0.7968
10.97				0.692
10.97				0.6926
10.98		0.9494
10.98			0.7359
10.98			0.7359
10.98				0.671
10.98				0.7099
10.98					0.7315
10.99			0.8447
10.99				0.7907
10.99				0.7907
10.99				0.7814
10.99				0.7821
10.99				0.6932
10.99					0.7322
11			0.7359
11			0.7352
11			0.7993
11				0.6932
11.01			0.8282
11.01				0.6908
11.01				0.7112
11.02			0.7359
11.02			0.7346
11.02			0.7999
11.02			0.7999
11.02			0.7642
11.02			0.7698
11.02				0.7309
11.02				0.7309
11.02				0.7303
11.04			0.8017
11.04			0.803
11.04				0.7105
11.05			0.8288
11.05			0.8275
11.05				0.6908
11.06			0.814
11.07				0.6976
11.07				0.7894
11.08			0.7796
11.08				0.7278
11.09			0.8011
11.09			0.8017
11.1			0.7408
11.11			0.8159
11.11			0.8147
11.11			0.8429
11.11				0.6895
11.11				0.7476
11.12			0.8134
11.12			0.8435
11.13				0.684
11.13				0.6957
11.14			0.8239
11.14			0.8122
11.14			0.8226
11.14			0.8042
11.14			0.7667
11.14				0.7383
11.14				0.6889
11.15				0.705
11.15				0.7075
11.15				0.742
11.16			0.8226
11.16			0.8104
11.16			0.8245
11.16				0.6963
11.16				0.6821
11.17			0.806
11.17				0.7408
11.17				0.7075
11.18			0.7636
11.18				0.6914
11.18				0.6895
11.18				0.7068
11.18				0.7223
11.19			0.7691
11.19			0.7648
11.19				0.7223
11.2			0.8024
11.2			0.8331
11.2				0.7346
11.2				0.7068
11.2				0.7396
11.2				0.7445
11.2				0.734
11.2				0.7081
11.2				0.7112
11.21			0.8214
11.21			0.814
11.21			0.8128
11.21			0.8159
11.21				0.7062
11.21				0.7217
11.21				0.7771
11.21				0.7765
11.21				0.7087
11.22			0.7962
11.22			0.8208
11.22				0.7062
11.22				0.7068
11.23			0.8017
11.23				0.7346
11.23				0.734
11.23				0.7402
11.23				0.742
11.23				0.7254
11.23				0.726
11.23				0.7038
11.23					0.6481
11.24			0.8011
11.24			0.8337
11.24			0.8337
11.24			0.8257
11.24			0.7981
11.24			0.755
11.24				0.7075
11.24				0.7068
11.24				0.7167
11.25			0.7814
11.25			0.8036
11.25			0.8159
11.25			0.7907
11.25				0.734
11.25				0.7186
11.25				0.7617
11.26			0.8331
11.26			0.803
11.26			0.8153
11.26			0.811
11.26			0.7513
11.26			0.795
11.26				0.7062
11.26				0.7056
11.26				0.7056
11.26				0.7765
11.26				0.7235
11.26					0.6481
11.27			0.8036
11.27			0.7728
11.27			0.763
11.27			0.7217
11.27			0.7531
11.27			0.7999
11.27			0.7882
11.27			0.7771
11.27				0.7402
11.28			0.7636
11.28			0.7944
11.28			0.8368
11.28				0.7611
11.28				0.7173
11.28					0.6487
11.29			0.7845
11.29			0.7513
11.29			0.7993
11.29				0.718
11.29				0.7105
11.29				0.7334
11.29				0.7241
11.29					0.6481
11.3			0.7839
11.3			0.7519
11.3			0.7759
11.3				0.7611
11.3				0.718
11.3				0.7426
11.3				0.7173
11.3				0.7691
11.32		0.9524
11.32		0.8956
11.32			0.8699
11.32			0.819
11.32			0.7925
11.32			0.721
11.32			0.7753
11.32			0.779
11.32				0.7143
11.32				0.7433
11.32				0.6617
11.32				0.7334
11.32				0.7254
11.33			0.7186
11.33			0.75
11.33			0.7272
11.33			0.7285
11.33				0.7611
11.33				0.7691
11.34			0.721
11.34			0.726
11.35		0.9133
11.35		0.9536
11.35			0.83
11.35			0.8693
11.35			0.7192
11.35			0.8196
11.35				0.7328
11.35				0.7451
11.35				0.7223
11.35				0.7235
11.35				0.7433
11.36			0.6883
11.36				0.7426
11.37		0.9139
11.37		0.9127
11.37		0.9158
11.37		0.9115
11.37		0.9457
11.38		0.9549
11.38			0.8294
11.38			0.8312
11.38			0.8693
11.38				0.7315
11.38				0.7359
11.38				0.7105
11.38				0.6963
11.38				0.7241
11.38				0.7426
11.39			0.7907
11.39			0.7642
11.39			0.7173
11.39			0.8183
11.39			0.8196
11.39			0.6877
11.39				0.7617
11.39				0.6636
11.4		0.9445
11.4			0.7414
11.4			0.645
11.4			0.7851
11.4				0.7303
11.4				0.7673
11.41		0.8956
11.41		0.895
11.41		0.8968
11.41		0.8962
11.41		0.9237
11.41			0.8306
11.41			0.83
11.41			0.7925
11.41				0.7359
11.41				0.7315
11.41				0.6988
11.41				0.6623
11.41				0.721
11.41				0.742
11.42			0.7882
11.42			0.763
11.42			0.7913
11.42			0.7433
11.42			0.7457
11.42			0.7488
11.42			0.747
11.42			0.8177
11.42			0.8011
11.42				0.7087
11.42				0.7155
11.42				0.7525
11.42				0.7667
11.42				0.7759
11.42					0.7217
11.43		1.0127
11.43		0.9139
11.43		0.9109
11.43		0.9109
11.43		0.9127
11.43		0.9145
11.43			0.7704
11.43			0.7704
11.43				0.6976
11.44			0.7894
11.44			0.7888
11.44			0.7642
11.44			0.7624
11.44			0.7759
11.44			0.6468
11.44			0.7414
11.44			0.7938
11.44				0.7093
11.44				0.7149
11.44				0.7167
11.45		0.9439
11.45		0.7919
11.45			0.7463
11.45			0.7476
11.45			0.7322
11.45			0.8171
11.45				0.7272
11.46			0.645
11.46			0.8159
11.46				0.6926
11.47		0.895
11.47		0.8962
11.47			0.7704
11.47			0.6809
11.47				0.7759
11.47				0.803
11.47				0.6505
11.47				0.7661
11.47				0.6914
11.48		0.9445
11.48			0.7433
11.48			0.7457
11.48			0.7463
11.48			0.7445
11.48			0.819
11.48			0.7328
11.48			0.7931
11.49			0.7266
11.49			0.7507
11.49			0.6512
11.49			0.6753
11.49			0.7587
11.49				0.8288
11.49				0.8048
11.49				0.6499
11.49				0.726
11.49				0.6679
11.49				0.6697
11.49				0.7599
11.49					0.7315
11.5			0.7433
11.5			0.7439
11.5			0.7068
11.5			0.8183
11.5			0.7704
11.5			0.6821
11.5			0.8239
11.5			0.8042
11.5				0.7642
11.5					0.7155
11.51		0.795
11.51		0.7931
11.51			0.7315
11.51			0.8153
11.51			0.8208
11.51			0.7938
11.52			0.726
11.52			0.8447
11.52			0.6505
11.52			0.8147
11.52			0.8208
11.52			0.7864
11.52				0.6505
11.52				0.7488
11.52					0.7513
11.52					0.7389
11.53		0.92
11.53			0.7223
11.53			0.7531
11.53			0.7691
11.53			0.7704
11.53			0.8251
11.53				0.6914
11.53				0.7654
11.54		0.9353
11.54		0.8398
11.54			0.7426
11.54			0.7426
11.54			0.7451
11.54			0.7062
11.54			0.8183
11.54			0.8147
11.54			0.6505
11.54			0.7611
11.54				0.8361
11.54				0.83
11.54				0.8054
11.54				0.8005
11.54				0.6685
11.54				0.7599
11.54				0.7463
11.54				0.7661
11.54				0.7679
11.54					0.7507
11.54					0.6895
11.55			0.8325
11.55			0.8423
11.55			0.7235
11.55				0.811
11.55				0.7796
11.55				0.8036
11.55				0.8005
11.55				0.7642
11.56	1.2768
11.56			0.7525
11.56			0.771
11.56			0.7587
11.56			0.7851
11.56					0.7266
11.56					0.7204
11.56					0.734
11.56					0.7155
11.56					0.7161
11.56					0.7149
11.57		0.9188
11.57		0.7925
11.57		0.7925
11.57			0.8478
11.57			0.6505
11.57			0.7593
11.57			0.7507
11.57			0.8122
11.57			0.8159
11.57			0.7858
11.57				0.7328
11.57				0.8306
11.57				0.8214
11.57				0.7974
11.57				0.8067
11.57				0.6505
11.57				0.7519
11.57				0.7488
11.57				0.7667
11.57					0.758
11.57					0.7371
11.58		0.8404
11.58				0.779
11.58				0.7814
11.58				0.8036
11.58				0.8097
11.58				0.7747
11.58				0.6691
11.58				0.7599
11.58				0.7593
11.59		0.9035
11.59		0.9194
11.59		0.9176
11.59		0.795
11.59			0.8392
11.59			0.8312
11.59			0.7031
11.59			0.7741
11.59				0.7999
11.59					0.7247
11.59					0.713
11.59					0.7334
11.59					0.7161
11.59					0.758
11.6			0.6512
11.6			0.771
11.6				0.8411
11.6				0.8257
11.6				0.8079
11.6					0.7525
11.6					0.7408
11.61		0.8821
11.61				0.6741
11.61					0.7457
11.61					0.7383
11.62		0.9353
11.62			0.7728
11.62			0.7167
11.62			0.7741
11.62				0.7808
11.62				0.8036
11.62				0.8147
11.62				0.7753
11.62				0.8398
11.62				0.8257
11.62				0.684
11.62				0.803
11.62					0.7463
11.63			0.8484
11.63			0.8337
11.63			0.8017
11.63			0.7654
11.63			0.7568
11.63				0.7759
11.64			0.8165
11.64			0.7679
11.64			0.7685
11.64				0.6722
11.64				0.7759
11.64				0.7068
11.64				0.7562
11.64				0.7173
11.64					0.7235
11.65			0.7322
11.65					0.7198
11.65					0.7309
11.65					0.7291
11.65					0.7223
11.65					0.7143
11.65					0.713
11.65					0.7359
11.65					0.758
11.66			0.8472
11.66			0.8097
11.66			0.7704
11.66				0.7068
11.66				0.7722
11.66				0.718
11.67		0.9017
11.67			0.7402
11.67			0.7993
11.67			0.7999
11.67			0.8091
11.67			0.7753
11.67				0.6834
11.67				0.7753
11.68			0.7303
11.68			0.771
11.68			0.8183
11.68			0.7679
11.68			0.7149
11.68			0.7525
11.68				0.8054
11.68				0.666
11.69			0.8484
11.69			0.8349
11.69				0.6728
11.69				0.684
11.69				0.7753
11.69				0.771
11.69				0.7062
11.69				0.7574
11.7			0.8288
11.7			0.7993
11.7			0.7667
11.7			0.8097
11.7				0.7365
11.71		0.8993
11.71		0.9011
11.71		0.9005
11.71			0.8294
11.71			0.7747
11.71			0.7303
11.71			0.7309
11.71				0.666
11.72			0.83
11.72			0.8478
11.72			0.7433
11.72				0.6908
11.72				0.7968
11.73		0.9035
11.73			0.7685
11.73				0.7389
11.73				0.7716
11.74		0.9005
11.74		0.8999
11.74			0.8294
11.74				0.742
11.74				0.7451
11.74				0.666
11.75		0.9268
11.75		0.9274
11.75				0.7445
11.75				0.7728
11.76		0.9127
11.76			0.7747
11.76			0.7568
11.76			0.83
11.76			0.8257
11.76			0.8233
11.76			0.7784
11.76			0.7654
11.76			0.7876
11.76				0.6914
11.76				0.692
11.76				0.7981
11.76					0.7525
11.77				0.7876
11.77				0.7457
11.78		0.9707
11.78		0.9353
11.78		0.9341
11.78		0.9914
11.78		0.9121
11.78			0.7734
11.78			0.7734
11.78			0.8104
11.78				0.6914
11.78				0.7981
11.78				0.7925
11.78					0.7519
11.79		0.9329
11.79			0.7562
11.79			0.7377
11.79			0.7556
11.79			0.8245
11.79			0.8239
11.79			0.8239
11.79			0.6864
11.79				0.7851
11.79				0.8054
11.8		0.9243
11.8			0.7741
11.8			0.8294
11.8			0.7876
11.8				0.6902
11.8				0.755
11.81		0.9103
11.81		0.9115
11.81		0.9115
11.81			0.8245
11.81			0.7734
11.81			0.7741
11.81			0.7241
11.81				0.6914
11.81				0.692
11.81				0.6902
11.81				0.6809
11.81				0.7981
11.81				0.6945
11.81				0.7981
11.82			0.755
11.82			0.7377
11.82				0.7882
11.82				0.806
11.83		0.8325
11.83			0.8097
11.83			0.8042
11.83			0.7858
11.83				0.6988
11.83				0.718
11.83				0.7155
11.83					0.7136
11.84		0.9725
11.84		0.9707
11.84		0.9939
11.84			0.755
11.84			0.7359
11.84				0.7476
11.84				0.7925
11.84				0.7931
11.85		0.9365
11.85		0.9365
11.85		0.9121
11.85			0.7876
11.85			0.811
11.85				0.6902
11.85				0.8404
11.85					0.7143
11.86		0.9713
11.86		0.9152
11.86		0.9127
11.86		0.9127
11.86		0.9127
11.86				0.7433
11.86				0.7457
11.86				0.6988
11.86				0.7019
11.87			0.7624
11.87			0.763
11.87			0.8288
11.87				0.7796
11.88			0.8484
11.88			0.7722
11.88				0.7352
11.88				0.7173
11.88				0.8521
11.89			0.787
11.89			0.8282
11.89			0.8417
11.89				0.6902
11.89				0.6982
11.89				0.742
11.89				0.7457
11.89				0.7173
11.89				0.7796
11.9			0.7864
11.9			0.7882
11.9			0.763
11.9				0.6871
11.9				0.6902
11.9				0.6976
11.9				0.6815
11.9				0.6821
11.9				0.8515
11.9				0.6827
11.91			0.8466
11.91			0.763
11.91			0.8288
11.91			0.8288
11.91			0.8417
11.91			0.7519
11.91				0.7346
11.91				0.7778
11.92			0.7611
11.92			0.7716
11.92			0.7716
11.92				0.7186
11.92				0.7642
11.93			0.7673
11.93				0.684
11.94				0.7346
11.95			0.8079
11.95			0.8153
11.95				0.8134
11.95				0.7081
11.95				0.8472
11.95				0.8595
11.96			0.8147
11.96			0.7901
11.96			0.7654
11.96			0.7685
11.96			0.7691
11.97			0.7759
11.97			0.8183
11.97			0.8386
11.97				0.718
11.97				0.8472
11.97				0.7636
11.97				0.7031
11.97				0.7
11.98			0.7753
11.98			0.8159
11.98			0.8183
11.98			0.8073
11.98			0.8128
11.98			0.7888
11.98			0.7654
11.98				0.721
11.99				0.7463
11.99				0.8447
11.99				0.8466
12			0.7734
12			0.7747
12			0.8079
12			0.8533
12			0.8503
12			0.7901
12			0.7661
12			0.7673
12			0.8447
12				0.7087
12				0.7463
12				0.7309
12				0.7648
12				0.7124
12				0.7007
12				0.7531
12				0.721
12					0.7839
12.01			0.7839
12.01			0.7827
12.01				0.7081
12.01				0.6846
12.02			0.8533
12.02			0.8521
12.02			0.7457
12.02			0.8306
12.02				0.7463
12.02				0.763
12.02				0.7112
12.02				0.7143
12.02				0.7112
12.02				0.7
12.03			0.8533
12.03			0.8503
12.03				0.7204
12.03				0.705
12.04			0.7611
12.04				0.771
12.04				0.7513
12.05			0.7433
12.05			0.7457
12.05			0.8312
12.05			0.8288
12.05				0.7161
12.05				0.7143
12.05				0.7155
12.05				0.7112
12.06				0.7605
12.06				0.7611
12.07			0.7753
12.07			0.7999
12.07			0.7611
12.07				0.7617
12.07				0.7124
12.07				0.7118
12.07				0.6883
12.07				0.7149
12.08		0.9628
12.08		0.9634
12.08			0.6716
12.08				0.7482
12.08				0.6889
12.09			0.811
12.09			0.7587
12.09			0.7587
12.09				0.763
12.09				0.7192
12.09				0.6722
12.09				0.7198
12.09				0.7124
12.1		0.9634
12.1		0.9628
12.1		0.9652
12.1			0.8245
12.1			0.8226
12.1			0.6685
12.1			0.7507
12.1				0.7124
12.1				0.7624
12.1				0.755
12.1				0.7611
12.1				0.7482
12.11			0.7722
12.11				0.713
12.12			0.7698
12.12			0.7617
12.12			0.7747
12.12			0.7587
12.12				0.7099
12.12				0.7173
12.12				0.7192
12.12				0.6747
12.13		0.975
12.13			0.7753
12.13				0.6728
12.14			0.8104
12.14			0.7734
12.14			0.7858
12.14				0.6803
12.14				0.7038
12.15		0.8558
12.15			0.7691
12.15			0.811
12.15			0.7617
12.15			0.7728
12.15			0.771
12.15			0.7858
12.15				0.7081
12.15				0.7235
12.15				0.7247
12.15				0.7235
12.16		0.9859
12.16		0.9744
12.16		0.975
12.16		0.95
12.16		0.8564
12.16			0.7691
12.16				0.7315
12.16				0.6809
12.17			0.7617
12.17			0.6809
12.17				0.7241
12.17				0.7445
12.17				0.6951
12.18		0.9865
12.18		0.8545
12.18			0.7753
12.18			0.7587
12.19		0.9865
12.19		0.9859
12.19		0.8619
12.19		0.8705
12.19			0.7784
12.19			0.7778
12.19			0.8036
12.19				0.7291
12.19				0.7235
12.19				0.6821
12.19				0.697
12.19				0.6963
12.19					0.7525
12.2		0.95
12.2			0.679
12.2			0.6803
12.2			0.679
12.2			0.679
12.2			0.7593
12.2				0.6895
12.2				0.7315
12.2				0.6815
12.2				0.8134
12.2				0.7445
12.2				0.7457
12.21			0.7858
12.21			0.7839
12.21			0.7488
12.21			0.7753
12.21			0.758
12.21				0.7161
12.21				0.7099
12.21				0.6889
12.21				0.7334
12.21				0.7426
12.22		0.9487
12.22		0.8625
12.22		0.8625
12.22		0.8644
12.22			0.7778
12.22			0.8067
12.22			0.8539
12.22			0.8036
12.22			0.8183
12.22				0.6889
12.22				0.7328
12.22				0.7574
12.22				0.7087
12.22					0.7525
12.23			0.7784
12.23			0.7734
12.23			0.8042
12.24			0.7858
12.24			0.7845
12.24			0.7796
12.24			0.8054
12.24				0.7377
12.24				0.8122
12.24				0.814
12.24				0.763
12.25			0.787
12.25			0.7833
12.25			0.7494
12.25			0.7488
12.25			0.8042
12.25				0.7161
12.25				0.7198
12.25				0.7105
12.25				0.7112
12.25				0.7105
12.26		0.9774
12.26			0.7778
12.26			0.8226
12.26			0.8214
12.26			0.7173
12.26				0.6889
12.26				0.7562
12.26				0.7507
12.26				0.7599
12.26				0.7765
12.27			0.8079
12.27			0.7981
12.27				0.763
12.28		0.9951
12.28		0.9426
12.28			0.8306
12.28			0.779
12.28			0.7698
12.28			0.7383
12.28				0.7377
12.28				0.795
12.28				0.6895
12.29			0.8233
12.29			0.806
12.29				0.7365
12.29				0.763
12.29				0.7204
12.29				0.7173
12.29				0.7821
12.29					0.6784
12.3			0.8073
12.3			0.7901
12.3			0.8233
12.31		0.989
12.31			0.8355
12.31			0.8343
12.31			0.8079
12.31			0.7894
12.31			0.7377
12.31				0.7741
12.31				0.7901
12.31				0.7167
12.31				0.7574
12.32		0.9896
12.32			0.8116
12.32			0.8011
12.32			0.7698
12.32				0.7173
12.32				0.7839
12.33	1.2094
12.33	1.266
12.33	1.1829
12.33		0.9524
12.33		0.7999
12.33			0.8054
12.33				0.7352
12.33				0.742
12.33				0.7556
12.33				0.7439
12.33				0.7574
12.33				0.7278
12.34		0.9433
12.34		0.9433
12.34		1.1007
12.34		1.0971
12.34		1.1068
12.34		1.1062
12.34		0.9097
12.34		0.8595
12.34		0.8674
12.34			0.814
12.34			0.814
12.34			0.7913
12.34			0.7802
12.34			0.7112
12.34			0.7901
12.34				0.7056
12.34				0.7894
12.34				0.7864
12.34				0.7784
12.34				0.7167
12.34				0.7186
12.34				0.718
12.34					0.6846
12.35		0.9445
12.35		0.9158
12.35		0.9402
12.35		0.978
12.35			0.8331
12.35				0.7396
12.35				0.7383
12.35				0.7334
12.36	1.354
12.36	1.2329
12.36		0.9835
12.36				0.7266
12.36				0.7488
12.36				0.7038
12.36				0.795
12.37		1.0352
12.37		0.8901
12.37		0.9738
12.37		0.8429
12.37		0.7993
12.37			0.8036
12.37			0.6852
12.37			0.7112
12.37			0.8331
12.37				0.7525
12.37				0.7272
12.37				0.7821
12.37				0.779
12.38	1.3588
12.38	1.266
12.38	1.2203
12.38		1.1032
12.38		1.1013
12.38		1.1032
12.38		1.0989
12.38		0.9152
12.38		0.909
12.38		0.9103
12.38		0.9023
12.38		0.9103
12.38		0.9402
12.38		0.9792
12.38		0.9549
12.38		0.8588
12.38		0.8552
12.38		0.8668
12.38		0.9859
12.38			0.8361
12.38			0.8453
12.38			0.8361
12.38			0.8325
12.38			0.8306
12.38			0.8251
12.38			0.7888
12.38			0.7913
12.38			0.7821
12.38			0.7808
12.38			0.7081
12.38			0.8312
12.38				0.7482
12.38				0.7433
12.38				0.7488
12.38				0.7254
12.38				0.7056
12.39	1.357
12.39	1.2203
12.39		0.9384
12.39		0.942
12.39		0.8453
12.39		0.9829
12.39				0.7396
12.39				0.7463
12.39				0.7599
12.39				0.7389
12.39				0.7574
12.39				0.7445
12.39				0.7426
12.39				0.7636
12.4		1.0352
12.4		1.0352
12.4		0.8907
12.4		0.8895
12.4		0.8931
12.4			0.8282
12.4			0.8294
12.4			0.8147
12.4			0.8116
12.4			0.8306
12.4			0.814
12.4			0.7488
12.4			0.8042
12.4			0.7845
12.4			0.8355
12.4			0.8435
12.4			0.7778
12.4				0.7679
12.4					0.8294
12.41		1.034
12.41		0.8484
12.41			0.8435
12.41			0.8042
12.41				0.7155
12.42			0.8288
12.42			0.8153
12.42			0.8233
12.42			0.8128
12.42			0.8214
12.42			0.8017
12.42				0.7494
12.42				0.7611
12.43			0.8404
12.43			0.8398
12.43			0.8374
12.43			0.7784
12.43			0.8011
12.43				0.7698
12.43				0.7044
12.43					0.8054
12.43					0.8079
12.44		0.9725
12.44			0.7821
12.44			0.7759
12.44				0.755
12.44				0.7365
12.44				0.747
12.44				0.7667
12.45		0.9762
12.45			0.7851
12.45				0.8564
12.45				0.7741
12.45				0.6951
12.45					0.7544
12.45					0.822
12.45					0.8214
12.45					0.7334
12.46		0.9719
12.46			0.8024
12.46				0.8582
12.46					0.8097
12.46					0.8085
12.46					0.7352
12.47					0.8239
12.48		0.8318
12.48			0.7796
12.48			0.658
12.48				0.7753
12.48					0.7322
12.49			0.7778
12.49				0.8576
12.5		0.8601
12.5		0.8521
12.5		0.8183
12.5			0.7968
12.5			0.8042
12.5			0.7999
12.5			0.8024
12.5			0.7771
12.5			0.7821
12.5			0.671
12.5			0.6827
12.5				0.6406
12.5				0.8619
12.5					0.822
12.51			0.7383
12.51			0.7747
12.51			0.6827
12.51				0.7081
12.51				0.7291
12.51				0.7285
12.51				0.7075
12.51				0.7093
12.51				0.7118
12.51				0.7192
12.51				0.671
12.52			0.7981
12.52			0.7981
12.52			0.8054
12.52			0.8011
12.52			0.7118
12.52			0.7605
12.52				0.7322
12.52				0.7087
12.52				0.7204
12.52				0.7192
12.52				0.7149
12.52				0.7161
12.52				0.7099
12.52				0.8245
12.52				0.8183
12.52				0.684
12.52				0.6605
12.52				0.7562
12.52					0.7894
12.53		1.0176
12.53		0.8607
12.53		0.8325
12.53			0.7981
12.53			0.8042
12.53			0.7962
12.53			0.7956
12.53			0.8024
12.53			0.7198
12.53			0.6728
12.54			0.658
12.55		1.034
12.55			0.7882
12.55			0.7882
12.55			0.7808
12.55			0.7611
12.55			0.7587
12.55			0.8337
12.55			0.7204
12.55			0.7396
12.55				0.7272
12.55				0.7112
12.55				0.7136
12.55				0.7068
12.55				0.7285
12.55				0.7173
12.55				0.7136
12.55				0.7099
12.55				0.6883
12.55				0.8245
12.55				0.849
12.55				0.8226
12.55				0.8226
12.55				0.7328
12.55				0.8159
12.55				0.8509
12.55				0.868
12.55				0.8521
12.55				0.8509
12.55				0.6821
12.55				0.6716
12.55				0.6704
12.55					0.7587
12.55					0.7525
12.55					0.7439
12.55					0.7938
12.55					0.7907
12.56				0.6815
12.56				0.6926
12.56				0.6926
12.56					0.7537
12.56					0.7562
12.56					0.755
12.56					0.7882
12.57	1.2726
12.57			0.7981
12.57			0.811
12.57			0.7845
12.57			0.8846
12.57			0.7759
12.57			0.8392
12.57			0.8368
12.57			0.8404
12.57			0.8717
12.57				0.7476
12.57				0.7087
12.57				0.6889
12.57				0.8245
12.57				0.8269
12.57				0.8245
12.57				0.8233
12.57				0.6834
12.57				0.6914
12.57					0.7389
12.58			0.787
12.58			0.8833
12.58			0.7888
12.58			0.7802
12.58			0.7734
12.58			0.8331
12.58			0.8729
12.58			0.6704
12.58				0.849
12.58				0.8251
12.58				0.822
12.58				0.8214
12.58				0.8128
12.58				0.8521
12.58				0.8631
12.58				0.8515
12.58				0.8496
12.58				0.868
12.58				0.6902
12.58				0.7062
12.58				0.7851
12.58					0.7562
12.58					0.7519
12.58					0.7544
12.58					0.7519
12.58					0.7981
12.59		1.0358
12.59		0.8564
12.59			0.8392
12.59				0.7698
12.59				0.7734
12.6		0.8552
12.6		0.857
12.6			0.7944
12.6			0.8392
12.6			0.8374
12.6				0.7488
12.6				0.7093
12.6				0.6877
12.6				0.6895
12.6				0.7562
12.6				0.755
12.61	1.272
12.61		1.0401
12.61		1.0334
12.61			0.8116
12.61			0.8588
12.61			0.8595
12.61			0.884
12.61			0.7488
12.61			0.7217
12.61				0.7457
12.61				0.6704
12.61					0.7371
12.61					0.8048
12.62		1.0383
12.62		1.037
12.62		0.8552
12.62			0.7864
12.62			0.713
12.62			0.8386
12.62				0.7365
12.62				0.726
12.63		0.9859
12.63		0.9853
12.63			0.7925
12.63			0.7987
12.63			0.7894
12.63			0.7747
12.63			0.838
12.63			0.7081
12.63			0.7056
12.63			0.721
12.63			0.8097
12.63				0.7278
12.63				0.755
12.63				0.7531
12.63				0.755
12.64		0.9841
12.64		0.9164
12.64			0.7999
12.64			0.7993
12.64			0.742
12.64				0.7734
12.64				0.7691
12.64				0.7734
12.64				0.7636
12.64				0.755
12.65		1.003
12.65		0.9121
12.65			0.7537
12.65			0.7038
12.65			0.7068
12.65			0.684
12.65			0.8404
12.65			0.8318
12.65				0.7574
12.65				0.758
12.65				0.7858
12.65				0.7
12.66		0.9872
12.66		0.9164
12.66			0.8607
12.66			0.8625
12.66			0.8607
12.66			0.8619
12.66			0.7858
12.66			0.7784
12.66			0.795
12.67		0.9451
12.67		0.9445
12.67			0.7025
12.67			0.7025
12.67			0.7068
12.67			0.7901
12.67			0.7907
12.67			0.6809
12.67			0.838
12.67				0.713
12.67				0.8183
12.67				0.7814
12.67				0.7808
12.67				0.7821
12.67				0.7611
12.67				0.7272
12.67				0.7802
12.67				0.6766
12.67				0.7352
12.67					0.7396
12.68		0.8386
12.68			0.8809
12.68			0.8134
12.68			0.7999
12.68			0.8122
12.68			0.6883
12.68				0.7136
12.68				0.7143
12.68				0.7691
12.68				0.7802
12.68				0.7556
12.68				0.7814
12.69		0.8398
12.69			0.8159
12.69			0.8153
12.69			0.7525
12.69			0.75
12.69			0.811
12.69				0.7143
12.69				0.7728
12.69				0.7796
12.69				0.771
12.69				0.7439
12.7		0.9445
12.7			0.8128
12.7			0.8472
12.7			0.8558
12.7			0.7482
12.7			0.7488
12.7				0.7605
12.7				0.7285
12.7				0.7291
12.7				0.7814
12.7				0.7377
12.7					0.7402
12.71		0.9115
12.71		0.8386
12.71			0.8147
12.71			0.8159
12.71			0.819
12.71			0.7525
12.71				0.7143
12.71				0.7136
12.72		0.9433
12.72			0.819
12.72			0.8104
12.72			0.755
12.72			0.7562
12.72			0.755
12.72			0.8478
12.72			0.6988
12.72			0.6976
12.72			0.8607
12.72			0.7907
12.72				0.7759
12.72				0.7426
12.72				0.7716
12.72				0.6939
12.72				0.6939
12.72				0.6722
12.73		0.8913
12.73			0.8631
12.73			0.8699
12.73			0.8509
12.73			0.8625
12.73			0.8601
12.73			0.726
12.73			0.7974
12.73			0.7981
12.73			0.846
12.73			0.7968
12.73			0.849
12.73				0.7118
12.73				0.713
12.73				0.7112
12.73				0.7272
12.73				0.7278
12.73				0.758
12.74	1.1956
12.74	1.2004
12.74		0.9158
12.74		0.9292
12.74			0.7839
12.74				0.7136
12.74				0.7617
12.74				0.7173
12.74				0.718
12.74				0.7593
12.75		0.9127
12.75		0.9133
12.75			0.8177
12.75			0.7241
12.75			0.7525
12.75			0.7919
12.75			0.6957
12.75				0.8165
12.75				0.8177
12.75				0.6926
12.75				0.7624
12.75				0.7556
12.75				0.6728
12.76	1.1986
12.76			0.8509
12.76			0.8509
12.76			0.7365
12.76			0.7962
12.76			0.7974
12.76			0.811
12.76				0.771
12.76				0.7303
12.76				0.7617
12.76				0.7562
12.76					0.7691
12.76					0.7698
12.76					0.7704
12.77	1.1962
12.77	1.2022
12.77			0.8453
12.77			0.7956
12.77				0.7315
12.77				0.6939
12.77				0.6932
12.77				0.6939
12.77				0.7143
12.77				0.7124
12.77				0.7593
12.77				0.7334
12.78			0.846
12.78			0.8484
12.78				0.7617
12.78				0.7919
12.78					0.7685
12.78					0.7685
12.79			0.7359
12.79			0.7544
12.79			0.7537
12.79				0.679
12.79				0.6784
12.79				0.7322
12.8	1.198
12.8			0.7925
12.8			0.8011
12.8			0.8011
12.8			0.8011
12.8			0.6976
12.8			0.846
12.8				0.8165
12.8				0.7611
12.8				0.7593
12.8				0.7544
12.81			0.8447
12.81			0.6994
12.81			0.6994
12.82	1.1974
12.82		0.9945
12.82			0.849
12.82			0.7346
12.82			0.7525
12.82				0.6926
12.82				0.679
12.82				0.6877
12.82					0.6852
12.83			0.7938
12.83			0.8496
12.83			0.8208
12.83				0.7593
12.83				0.7574
12.83				0.7636
12.83				0.7624
12.84			0.8005
12.84			0.7993
12.84			0.7876
12.84			0.7907
12.84			0.7796
12.84			0.7808
12.84			0.857
12.84			0.8171
12.84				0.7272
12.84				0.6827
12.85			0.6988
12.85			0.6963
12.85				0.7531
12.85				0.7617
12.85				0.6864
12.85				0.7272
12.86		1.0255
12.86		1.0249
12.86		0.9701
12.86		0.9695
12.86			0.7124
12.86			0.7099
12.86			0.7124
12.86			0.7808
12.86				0.7605
12.86				0.6858
12.86				0.7217
12.86				0.7278
12.86					0.7322
12.86					0.7309
12.87			0.787
12.87			0.7858
12.87			0.7759
12.87			0.7784
12.87			0.7445
12.87			0.7802
12.87			0.8533
12.87			0.8552
12.87				0.763
12.87				0.7544
12.87				0.6827
12.87					0.6846
12.88			0.8116
12.88			0.7907
12.88			0.7414
12.88			0.7562
12.88				0.721
12.89		0.8711
12.89		0.8717
12.89		0.9683
12.89			0.7907
12.89			0.8104
12.89				0.7426
12.89				0.7476
12.89				0.6945
12.89				0.7204
12.89				0.7698
12.89				0.7266
12.9			0.7093
12.91			0.8331
12.91			0.7383
12.91				0.7944
12.91				0.7617
12.91				0.758
12.92		0.8717
12.92		0.9701
12.92			0.771
12.92			0.7599
12.92				0.7124
12.92					0.7309
12.93	1.2245
12.93		1.0844
12.93		1.0844
12.93			0.7617
12.93				0.6932
12.93				0.6939
12.93				0.7118
12.94			0.8239
12.94			0.7938
12.94			0.8097
12.94			0.8368
12.94			0.806
12.94			0.846
12.94				0.7999
12.94				0.7285
12.94				0.7396
12.94				0.7371
12.95		0.9567
12.95			0.8429
12.95			0.8251
12.95				0.7402
12.96		0.9561
12.96			0.8411
12.96			0.7968
12.96			0.8374
12.96			0.8925
12.96				0.7574
12.96					0.7105
12.97	1.2257
12.97		1.0255
12.97		1.0668
12.97			0.7938
12.97			0.8005
12.97			0.7247
12.97				0.7999
12.97				0.7919
12.97				0.771
12.97				0.742
12.97				0.7402
12.97				0.7765
12.97				0.7328
12.97				0.7346
12.97				0.7161
12.98			0.7679
12.98			0.6846
12.98			0.8171
12.98			0.8355
12.98			0.7544
12.98				0.7747
12.98				0.7654
12.98				0.7414
12.98				0.7105
12.98				0.7155
12.98				0.7093
12.99		0.9561
12.99		0.9567
12.99			0.8331
12.99			0.8368
12.99				0.7968
12.99				0.7359
12.99				0.7352
12.99				0.7143
13		0.989
13		0.9652
13		0.9634
13		0.975
13		0.9738
13			0.822
13			0.7808
13			0.7778
13			0.7784
13			0.7821
13			0.7981
13			0.7217
13			0.7605
13.01		1.0255
13.01			0.8202
13.01			0.822
13.01			0.7974
13.01			0.787
13.01			0.7981
13.01			0.8116
13.01				0.7962
13.01				0.75
13.01				0.7426
13.01				0.7433
13.01				0.7266
13.01				0.7568
13.02		0.755
13.02			0.8171
13.02			0.721
13.02			0.7611
13.02				0.7771
13.02				0.7476
13.02				0.7648
13.02				0.7814
13.02				0.7802
13.02				0.7882
13.02				0.7371
13.02					0.7198
13.02					0.7204
13.03		0.9902
13.03		0.7544
13.03			0.8392
13.03			0.838
13.03			0.8325
13.03			0.8171
13.03			0.8282
13.03			0.7235
13.03			0.8153
13.03				0.758
13.03				0.7562
13.03				0.7371
13.03				0.7056
13.03				0.7124
13.03				0.7334
13.03				0.7352
13.04			0.8275
13.04			0.7593
13.04			0.7599
13.04			0.8134
13.04			0.819
13.04				0.692
13.04				0.6908
13.04				0.758
13.04				0.7568
13.05		1.0346
13.05		0.9329
13.05		0.9317
13.05			0.7519
13.05			0.7507
13.05				0.7217
13.05				0.6895
13.05				0.6889
13.05				0.7068
13.05				0.7796
13.05				0.6988
13.06		0.9616
[truncated: 30,201 more rows]

## Sheet: Fig 1e
bin center of mass of HLA class I peptides	number of sequences
700	29
750	80
800	172
850	366
900	568
950	753
1000	836
1050	782
1100	525
1150	326
1200	199
1250	123
1300	81
1350	43
1400	29
1450	21
1500	14
1550	17
1600	13
1650	9
1700	5
1750	4
1800	7
1850	1
1900	1

## Sheet: Fig 1f
bin center of mass of HLA class II peptides	number of sequences
700	3
800	39
900	92
1000	109
1100	95
1200	135
1300	293
1400	616
1500	862
1600	1000
1700	1009
1800	823
1900	639
2000	429
2100	252
2200	147
2300	78
2400	40
2500	33
2600	25
2700	7
2800	6
2900	2

## Sheet: Fig 1g
k-mer	HLA class I peptide freq.
8	0.0444005
9	0.696027
10	0.13446
11	0.0904188
12	0.0161783
13	0.00988675
14	0.0039547
15	0.00269639
16	0.00197735

## Sheet: Fig 1h
k-mer	HLA class II peptide freq.
8	0.019602
9	0.0182655
10	0.0182655
11	0.0221265
12	0.0542026
13	0.111227
14	0.178943
15	0.186368
16	0.153995
17	0.108702
18	0.0555391
19	0.0297
20	0.0191565
21	0.0102465
22	0.00638551
23	0.003861
24	0.002079
25	0.0010395
26	0.0001485
27	0.0001485
28	0
29	0
30	0

## Sheet: Fig 2b
Population coverage of HLA class I alleles
Number of HLA combinations recognized	% of individuals	Cumulative % of population coverage
0	0.04
1	0.74	99.96
2	5.58	99.23
3	19.53	93.65
4	34.47	74.12
5	29.73	39.66
6	9.92	9.92

## Sheet: Fig 2c
Population coverage of HLA class II alleles
Number of HLA combinations recognized	% of individuals	Cumulative % of population coverage
0	0	100
1	0.04	100
2	0.56	99.96
3	3.6	99.4
4	13.01	95.8
5	27.12	82.8
6	31.86	55.68
7	19.23	23.82
8	4.58	4.58

[truncated: 23 more sheets: Fig 2d, Fig 2e, Fig 2f, Fig 2g, Fig 2h, Fig 2i, Fig 3a, Fig 3b, Fig 3c, Fig 3d, Fig 3e, Fig 3f, Fig 3g, Fig 3h, Fig 3i, Fig 3j, Fig 3k, Fig 4a, Fig 4b, Fig 4c …]
